# Supplementary material for: An unfolded protein response (UPR)-signature regulated by the NFKB–miR-29b/c axis fosters tumor aggressiveness and poor survival in bladder cancer
Source: Front Mol Biosci. 2025 Feb 14;12:1542650. doi: 10.3389/fmolb.2025.1542650 (PMC11867963; doi:10.3389/fmolb.2025.1542650)
Supplement: Supplementary file 1 [file Table2.xlsx]

## Sheet: TCGA
Patient ID	Tumor aggressiveness (EMT)	UPR-GS	GGGNNTTTCC_NFKB_Q6_01	NFKAPPAB65_01	CACGTG_MYC_Q2	MYC_Q2		Patient ID	miR-29-GS
TCGA-2F-A9KO	-22.0538	0.716426	1.61301	11.7686	38.37	-18.7893		TCGA-2F-A9KO	-1.03823
TCGA-2F-A9KP	-70.631	-4.67452	-25.4663	-23.2162	26.0341	36.5876		TCGA-2F-A9KP	1.42143
TCGA-2F-A9KQ	-39.9759	-0.905137	-23.0125	-24.9829	-74.2311	-12.5858		TCGA-2F-A9KQ	1.19967
TCGA-2F-A9KR	-57.2814	-5.09602	-15.8257	15.9563	88.5277	-31.5282		TCGA-2F-A9KR	0.257289
TCGA-2F-A9KT	-24.379	-0.619203	-23.3282	-29.1411	-105.063	-14.3947		TCGA-2F-A9KT	-1.47703
TCGA-2F-A9KW	-10.9876	-1.96183	17.6747	35.4673	129.08	26.8822		TCGA-2F-A9KW	-0.955118
TCGA-4Z-AA7M	-45.5632	0.996504	-17.4206	-9.91088	23.9776	-21.0286		TCGA-4Z-AA7M	-0.6648
TCGA-4Z-AA7N	17.3155	-5.16838	71.0578	59.4454	1.88415	-20.7993		TCGA-4Z-AA7N	-0.0194777
TCGA-4Z-AA7O	-33.166	-2.91308	-35.8862	-30.7415	-133.825	-25.6355		TCGA-4Z-AA7O	0.427441
TCGA-4Z-AA7Q	-67.5761	6.78978	16.271	22.5699	-19.8972	16.915		TCGA-4Z-AA7Q	-0.91564
TCGA-4Z-AA7R	-30.9013	1.35914	9.84276	0.319573	90.2067	-14.1505		TCGA-4Z-AA7R	-0.77048
TCGA-4Z-AA7S	-69.6071	-4.23308	-34.3522	-44.2065	-19.8268	-29.4468		TCGA-4Z-AA7S	0.0245454
TCGA-4Z-AA7W	-43.6108	6.94538	26.9025	53.7606	-118.231	-1.37877		TCGA-4Z-AA7W	-1.1078
TCGA-4Z-AA7Y	-29.4422	-7.40065	-35.5862	-57.7005	-108.031	-23.1571		TCGA-4Z-AA7Y	1.99009
TCGA-4Z-AA80	-73.5349	-5.18395	-21.9858	-24.2628	134.195	-1.24438		TCGA-4Z-AA80	0.18543
TCGA-4Z-AA81	-63.3167	-3.72888	-18.2165	-24.1699	-197.308	-2.98757		TCGA-4Z-AA81	-1.3387
TCGA-4Z-AA82	29.8841	4.51887	9.97549	6.5534	42.1186	26.7714		TCGA-4Z-AA82	-1.25355
TCGA-4Z-AA83	-18.3516	-9.04546	-2.52302	-3.90956	-130.921	-27.7308		TCGA-4Z-AA83	2.6642
TCGA-4Z-AA84	-32.6238	1.46223	-7.36696	-15.4317	158.937	8.37563		TCGA-4Z-AA84	-1.24649
TCGA-4Z-AA86	98.7097	1.56309	16.2907	2.71691	-53.6978	13.2279		TCGA-4Z-AA86	-1.36422
TCGA-4Z-AA87	-75.4516	7.88178	-27.5585	-11.8274	147.123	27.5266		TCGA-4Z-AA87	0.100411
TCGA-4Z-AA89	-77.4141	-6.47975	-34.2471	-41.6449	-87.6855	-28.146		TCGA-4Z-AA89	1.63259
TCGA-5N-A9KI	-12.1315	10.1822	0.0862998	-1.15799	-42.9246	-2.52392		TCGA-5N-A9KI	-0.863535
TCGA-5N-A9KM	-13.5668	1.33925	6.04112	-24.9276	-42.7917	-15.7125		TCGA-5N-A9KM	1.59686
TCGA-BL-A0C8	-18.4633	0.0368038	23.7044	0.109973	-7.82868	-8.97018		TCGA-BL-A0C8	1.65338
TCGA-BL-A13I	80.4478	5.6956	34.0026	45.0612	111.509	7.79448		TCGA-BL-A13I	-0.287842
TCGA-BL-A13J	2.3849	1.99117	8.67971	10.495	-18.816	-3.08269		TCGA-BL-A13J	-0.624326
TCGA-BL-A3JM	-22.5804	4.84273	6.66183	7.51036	334.1	18.8808		TCGA-BL-A3JM	-1.3059
TCGA-BL-A5ZZ	245.725	12.0757	46.4165	71.6442	154.034	16.8472		TCGA-BT-A0S7	-1.20357
TCGA-BT-A0S7	-29.1959	6.50922	-19.3776	-31.7191	242.62	26.8323		TCGA-BT-A0YX	-1.30365
TCGA-BT-A0YX	-28.0278	4.44364	-20.0894	-14.7218	28.8424	-17.3249		TCGA-BT-A20J	-1.11554
TCGA-BT-A20J	-15.5654	6.43914	78.9559	78.8955	250.933	134.364		TCGA-BT-A20N	-1.21722
TCGA-BT-A20N	-29.8901	11.0111	-34.2373	-50.8024	56.0529	20.5887		TCGA-BT-A20O	-1.14604
TCGA-BT-A20O	63.1142	1.56321	70.5242	63.0863	66.3256	9.91384		TCGA-BT-A20P	0.161947
TCGA-BT-A20P	-52.0483	-5.82408	-8.89944	-15.4368	-49.7988	-22.2806		TCGA-BT-A20Q	-0.759469
TCGA-BT-A20Q	7.89071	-3.67968	3.17072	-4.99753	-46.8833	-26.6156		TCGA-BT-A20R	-1.40284
TCGA-BT-A20R	121.812	8.3861	25.2529	31.359	8.15435	-22.9824		TCGA-BT-A20T	-0.773218
TCGA-BT-A20T	-7.74461	-4.79706	-11.6269	-23.4284	-116.485	-26.964		TCGA-BT-A20U	-1.53142
TCGA-BT-A20U	-27.6067	-1.65579	-15.1357	-11.2748	-15.1772	-14.9548		TCGA-BT-A20V	-1.44296
TCGA-BT-A20V	-50.0397	1.26732	-12.0423	27.6163	54.1593	37.2785		TCGA-BT-A20W	-0.43073
TCGA-BT-A20W	-47.5853	-3.08258	-2.94071	-10.7348	37.1924	-3.3692		TCGA-BT-A20X	-1.28667
TCGA-BT-A20X	5.0482	0.36055	12.7873	17.4593	154.636	13.3497		TCGA-BT-A2LA	-1.21661
TCGA-BT-A2LA	-5.76479	-1.63206	45.3124	140.895	941.289	199.048		TCGA-BT-A2LB	-0.674141
TCGA-BT-A2LB	15.6249	3.17028	-5.17827	-25.3012	-87.0657	-8.68749		TCGA-BT-A2LD	-1.5693
TCGA-BT-A2LD	22.1145	0.292826	4.04716	-9.27201	-163.022	-30.4133		TCGA-BT-A3PH	1.17431
TCGA-BT-A3PH	-60.6741	-0.0516452	-15.6499	-23.6456	-19.2157	10.4897		TCGA-BT-A3PJ	-1.37225
TCGA-BT-A3PJ	28.0202	5.88288	3.47336	2.48045	13.059	34.0474		TCGA-BT-A3PK	-1.32613
TCGA-BT-A3PK	80.2078	2.67534	22.3671	46.1827	48.9363	27.3433		TCGA-BT-A42C	1.78107
TCGA-BT-A42C	-65.3795	-2.02854	-20.6963	-24.8972	-4.94783	-12.1143		TCGA-BT-A42E	-1.18374
TCGA-BT-A42E	-8.73124	3.31977	16.4394	31.6945	-3.03453	17.1379		TCGA-BT-A42F	-1.07422
TCGA-BT-A42F	-50.5284	2.51718	-16.026	-4.72566	-21.7821	-1.77076		TCGA-C4-A0EZ	-1.53788
TCGA-C4-A0EZ	-32.6122	-4.66775	45.4718	71.7565	532.872	98.3857		TCGA-C4-A0F0	-1.29468
TCGA-C4-A0F0	16.9624	9.33032	-14.4287	-42.0092	90.1241	31.0821		TCGA-C4-A0F1	-0.158523
TCGA-C4-A0F1	7.18526	3.89532	8.59765	2.34174	108.086	10.4812		TCGA-C4-A0F6	-1.13496
TCGA-C4-A0F6	-25.7557	4.02463	-28.457	-40.6585	-49.8239	-60.7172		TCGA-C4-A0F7	-0.848085
TCGA-C4-A0F7	-27.8742	3.70363	-9.11395	15.3018	265.577	36.6315		TCGA-CF-A1HR	-0.218965
TCGA-CF-A1HR	-70.1879	0.188132	-20.5875	-28.9323	-67.0638	-33.787		TCGA-CF-A1HS	-1.48035
TCGA-CF-A1HS	-0.154365	1.97268	16.5808	-3.61194	65.0017	30.451		TCGA-CF-A27C	1.58961
TCGA-CF-A27C	-79.0139	-6.83864	-38.0454	-47.3338	-70.45	-21.24		TCGA-CF-A3MF	2.11027
TCGA-CF-A3MF	-70.5647	-11.6959	-20.222	5.48548	-73.9004	-57.7661		TCGA-CF-A3MG	0.430733
TCGA-CF-A3MG	-71.4556	-5.16386	-44.6509	-73.6526	-180.899	-28.0139		TCGA-CF-A3MH	-0.545012
TCGA-CF-A3MH	-56.8082	-6.56536	-35.0397	-30.814	-139.378	-19.1708		TCGA-CF-A3MI	1.27223
TCGA-CF-A3MI	-65.2994	-7.34558	-13.0068	-21.4485	-143.031	-40.1229		TCGA-CF-A47S	4.54473
TCGA-CF-A47S	-54.48	-7.13948	-22.5909	-31.7212	-165.881	-30.6283		TCGA-CF-A47T	2.36449
TCGA-CF-A47T	-62.0481	-5.0926	-42.176	-62.246	-56.0836	-3.10815		TCGA-CF-A47V	5.6387
TCGA-CF-A47V	-40.713	-10.305	-15.4126	0.663338	-161.038	-37.6901		TCGA-CF-A47W	8.84073
TCGA-CF-A47W	-81.7501	-6.74277	-34.4106	-35.9656	-55.8637	-13.4727		TCGA-CF-A47X	3.502
TCGA-CF-A47X	-81.3849	-6.7448	-26.8419	-10.2224	34.6663	-20.3399		TCGA-CF-A47Y	4.54324
TCGA-CF-A47Y	-66.4665	-8.6159	-33.9171	-39.8097	-124.732	-31.7761		TCGA-CF-A5U8	5.20103
TCGA-CF-A5U8	-76.2323	-7.45237	-43.3342	-69.9345	-147.306	-31.1731		TCGA-CF-A5UA	1.49331
TCGA-CF-A5UA	-71.5829	-3.51063	-30.5332	-22.3215	-11.8698	-0.298181		TCGA-CF-A7I0	1.83469
TCGA-CF-A7I0	-45.5973	-6.89383	-27.842	-47.1321	-108.596	-46.7699		TCGA-CF-A8HX	0.805669
TCGA-CF-A8HX	-77.114	-11.3459	-28.1831	4.33674	-103.85	-10.8419		TCGA-CF-A8HY	1.96399
TCGA-CF-A8HY	-43.6817	-2.0566	-20.4221	-2.60587	38.3781	26.8069		TCGA-CF-A9FF	0.903285
TCGA-CF-A9FF	-41.9767	-8.51027	-17.3958	-44.0344	-162.023	-23.8916		TCGA-CF-A9FL	0.0865678
TCGA-CF-A9FL	-21.29	-1.43843	-18.1923	-39.4799	-107.173	-30.3402		TCGA-CF-A9FM	3.20061
TCGA-CF-A9FM	-72.5043	-10.129	-24.2226	-25.7301	-124.595	-36.4643		TCGA-CU-A0YN	-1.36936
TCGA-CU-A0YN	4.78129	0.308481	7.69438	4.88061	2.20837	39.2656		TCGA-CU-A0YO	-0.837503
TCGA-CU-A0YO	-35.174	-3.39882	4.10004	-2.30004	-90.8432	-24.77		TCGA-CU-A0YR	-0.804087
TCGA-CU-A0YR	-1.28967	3.47105	12.717	6.91746	35.9255	-14.3805		TCGA-CU-A3KJ	-1.44933
TCGA-CU-A3KJ	-1.9673	4.34251	5.72267	28.0847	96.9234	-23.7636		TCGA-CU-A3QU	8.13257
TCGA-CU-A3QU	-69.4731	-2.75761	-5.55042	-26.6638	-24.5819	19.9785		TCGA-CU-A3YL	-0.1972
TCGA-CU-A3YL	-68.7185	-9.26972	-13.1277	-1.85271	-48.0471	-37.8208		TCGA-CU-A5W6	2.00473
TCGA-CU-A5W6	-54.4935	1.95418	-20	-26.6698	-17.0925	-27.2036		TCGA-CU-A72E	-1.12673
TCGA-CU-A72E	-21.8184	-3.95926	-20.4699	-23.2595	-55.5333	-12.821		TCGA-DK-A1A3	-1.22375
TCGA-DK-A1A3	-2.27734	16.2706	5.51675	-19.4716	35.627	22.6822		TCGA-DK-A1A5	-1.29058
TCGA-DK-A1A5	57.557	-1.76817	-9.36053	-7.99031	0.0128892	-14.7342		TCGA-DK-A1A6	-0.474377
TCGA-DK-A1A6	-73.5332	3.81944	-10.8067	-40.4782	-70.7144	-20.2095		TCGA-DK-A1A7	0.690178
TCGA-DK-A1A7	-65.5033	-0.799147	-15.1733	-18.1874	134.726	12.9367		TCGA-DK-A1AA	-0.154525
TCGA-DK-A1AA	-39.4778	-3.75588	-17.1103	-26.7652	-16.8286	-10.1259		TCGA-DK-A1AB	-1.41884
TCGA-DK-A1AB	141.658	4.88238	33.0999	57.1074	40.9105	-5.47697		TCGA-DK-A1AC	1.18232
TCGA-DK-A1AC	-19.0477	-1.90784	16.2185	35.6266	277.525	54.2858		TCGA-DK-A1AD	-0.369354
TCGA-DK-A1AD	-45.0271	6.61124	-21.1515	-24.8374	9.85086	-16.4234		TCGA-DK-A1AE	-1.52956
TCGA-DK-A1AE	-56.6556	-1.28126	-23.0439	1.96438	307.862	32.5019		TCGA-DK-A1AF	-1.16101
TCGA-DK-A1AF	134.658	1.33008	40.3212	40.5418	-69.0941	-24.4396		TCGA-DK-A1AG	-0.617419
TCGA-DK-A1AG	-71.8845	-7.25537	-25.4035	-20.7081	-62.0514	-12.6614		TCGA-DK-A2HX	-1.32806
TCGA-DK-A2HX	104.045	4.59427	20.1922	8.64937	-53.4601	-28.8122		TCGA-DK-A2I1	-0.156001
TCGA-DK-A2I1	45.9791	12.8	-16.3725	-44.207	-72.5207	2.04685		TCGA-DK-A2I2	-1.34824
TCGA-DK-A2I2	76.6097	5.81959	41.4582	33.0348	11.5853	-2.76191		TCGA-DK-A2I4	-1.22627
TCGA-DK-A2I4	64.6728	3.75311	54.9923	48.8269	-0.81384	5.97409		TCGA-DK-A2I6	-1.4843
TCGA-DK-A2I6	-23.7441	8.17847	-27.2046	1.30311	-0.519335	11.4117		TCGA-DK-A3IK	-0.946139
TCGA-DK-A3IK	-25.3942	-3.17238	-12.9714	-20.4243	8.8457	-20.6082		TCGA-DK-A3IL	-1.5209
TCGA-DK-A3IL	-55.0195	-3.90189	-18.0943	-27.9843	-128.978	-19.5007		TCGA-DK-A3IM	-1.59776
TCGA-DK-A3IM	-34.2236	-2.01039	-6.61798	-2.69374	256.894	40.2348		TCGA-DK-A3IN	-1.47877
TCGA-DK-A3IN	52.7861	1.51359	20.6946	0.332929	9.94222	3.76418		TCGA-DK-A3IQ	-1.64136
TCGA-DK-A3IQ	505.9	4.17453	34.1522	20.0954	-40.461	-7.99879		TCGA-DK-A3IS	-0.727751
TCGA-DK-A3IS	-72.1569	2.59322	-31.3534	-35.386	2.59337	-5.34652		TCGA-DK-A3IT	-1.36987
TCGA-DK-A3IT	-15.0318	-0.0196184	-12.508	-30.8121	-114.825	-20.1857		TCGA-DK-A3IU	-1.55829
TCGA-DK-A3IU	67.2732	3.71561	68.9755	57.1293	-62.1994	-10.0837		TCGA-DK-A3IV	0.0504915
TCGA-DK-A3IV	-89.71	-5.89012	20.5034	27.2527	90.8165	24.9452		TCGA-DK-A3WW	-1.36447
TCGA-DK-A3WW	5.08606	2.53217	-9.74948	3.40429	-16.604	18.3551		TCGA-DK-A3WX	-1.25524
TCGA-DK-A3WX	78.1157	-0.988409	6.05398	24.369	43.5429	4.76384		TCGA-DK-A3WY	-1.2517
TCGA-DK-A3WY	-3.2391	0.891781	106.807	102.294	128.423	-2.13814		TCGA-DK-A3X1	-0.933812
TCGA-DK-A3X1	-27.7106	2.36554	-27.8519	-45.8346	-29.8802	9.62656		TCGA-DK-A3X2	-0.314214
TCGA-DK-A3X2	-90.1485	-7.15863	-18.0574	-14.1366	239.363	62.228		TCGA-DK-A6AV	0.319633
TCGA-DK-A6AV	-56.218	4.33778	-29.37	-48.3764	-10.5225	7.70099		TCGA-DK-A6AW	0.822053
TCGA-DK-A6AW	-32.4226	-6.95973	-27.7186	-28.4527	-154.787	-18.6429		TCGA-DK-A6B0	1.13828
TCGA-DK-A6B0	-79.1396	-6.90362	-35.383	-53.0531	-128.875	-24.3692		TCGA-DK-A6B1	4.13108
TCGA-DK-A6B1	-44.7641	-2.01578	-13.684	-12.1984	-20.0566	-25.0197		TCGA-DK-A6B2	1.88519
TCGA-DK-A6B2	22.4111	8.77313	2.83998	-19.2439	-70.6685	3.93288		TCGA-DK-A6B5	-1.01652
TCGA-DK-A6B5	-38.2902	3.41224	-2.57951	45.6792	-85.574	7.11497		TCGA-DK-A6B6	3.52383
TCGA-DK-A6B6	-92.9391	-3.09783	-36.7751	-50.0075	-109.235	-51.9913		TCGA-DK-AA6L	-1.37768
TCGA-DK-AA6L	-37.7172	4.26252	0.854369	14.2585	-83.4048	-3.66706		TCGA-DK-AA6M	-1.38824
TCGA-DK-AA6M	52.4974	2.36011	5.34979	10.5683	-85.8555	-3.97326		TCGA-DK-AA6P	1.96521
TCGA-DK-AA6P	-71.6518	-3.03617	-27.1494	-24.8258	92.1005	-0.561616		TCGA-DK-AA6Q	-1.35955
TCGA-DK-AA6Q	-33.1536	0.362742	-25.943	3.54434	-45.1412	-21.6391		TCGA-DK-AA6R	-1.23256
TCGA-DK-AA6R	-3.189	0.193245	-22.074	-27.4161	-62.9795	-13.012		TCGA-DK-AA6S	-1.28628
TCGA-DK-AA6S	105.145	1.69409	38.747	29.7832	-29.4671	-23.3993		TCGA-DK-AA6T	0.671348
TCGA-DK-AA6T	-79.6854	-9.69966	64.5874	92.1438	277.175	60.2627		TCGA-DK-AA6U	1.25284
TCGA-DK-AA6U	-77.4044	2.80273	-24.1006	-41.4969	-29.6422	-26.4847		TCGA-DK-AA6W	-1.05722
TCGA-DK-AA6W	-38.4508	-4.47752	13.6755	71.0133	418.541	59.6772		TCGA-DK-AA6X	0.0448309
TCGA-DK-AA6X	-57.6084	-3.03479	-10.1584	-14.1337	15.2508	-1.97305		TCGA-DK-AA71	0.175287
TCGA-DK-AA71	-63.86	-4.91325	-28.962	-38.6294	-33.7673	-5.35264		TCGA-DK-AA74	-1.3281
TCGA-DK-AA74	155.13	8.92988	36.6651	36.8683	-118.054	-11.3598		TCGA-DK-AA75	-0.171857
TCGA-DK-AA75	-82.9519	-0.47616	-14.35	-30.297	103.127	29.3577		TCGA-DK-AA76	0.0373425
TCGA-DK-AA76	-79.2088	-2.02252	-13.1602	-23.7176	13.5394	-20.2114		TCGA-DK-AA77	1.37934
TCGA-DK-AA77	-65.7409	-2.35718	-31.3165	-28.1863	-29.4063	-13.1508		TCGA-E5-A2PC	-1.33977
TCGA-E5-A2PC	-48.9964	6.02297	-13.5931	-9.3445	-59.4599	-22.4134		TCGA-E5-A4TZ	-1.39629
TCGA-E5-A4TZ	-89.4339	-3.18727	-17.0264	2.98629	27.2381	-3.2586		TCGA-E5-A4U1	2.86523
TCGA-E5-A4U1	-86.1995	-8.94391	-25.969	27.6654	99.577	48.6371		TCGA-E7-A3X6	1.19592
TCGA-E7-A3X6	-46.6715	-1.47317	-17.6392	-15.3873	-77.8567	-20.3939		TCGA-E7-A3Y1	7.04314
TCGA-E7-A3Y1	-72.226	-10.0225	-34.8724	-33.6647	-118.861	-26.8097		TCGA-E7-A4IJ	0.834912
TCGA-E7-A4IJ	-68.0783	9.73174	-32.1846	-32.9043	-114.496	-37.6256		TCGA-E7-A4XJ	2.70982
TCGA-E7-A4XJ	-67.377	-7.67256	-40.9711	-54.6357	-176.691	-24.0558		TCGA-E7-A519	7.94357
TCGA-E7-A519	-56.6813	-7.81856	10.9566	28.1926	-67.723	-16.5152		TCGA-E7-A541	-0.228661
TCGA-E7-A541	-64.7809	-1.06906	-27.642	-42.0079	-153.017	-25.7401		TCGA-E7-A5KE	2.38456
TCGA-E7-A5KE	-83.6915	0.144651	-28.1843	-13.7015	-35.8769	-6.17425		TCGA-E7-A5KF	8.02991
TCGA-E7-A5KF	-78.804	-8.39675	-37.0955	-38.9546	-92.6317	-16.1195		TCGA-E7-A677	0.232126
TCGA-E7-A677	1.8388	-5.68648	9.78122	22.4792	35.3495	10.2118		TCGA-E7-A678	6.94195
TCGA-E7-A678	-91.2851	-8.15146	-49.4098	-65.8795	-164.206	-28.8909		TCGA-E7-A6MD	-0.95236
TCGA-E7-A6MD	-23.6985	-1.78084	-5.92968	-4.62203	28.1299	-5.66824		TCGA-E7-A6ME	1.65889
TCGA-E7-A6ME	-47.5283	-2.99965	4.54287	-6.88748	258.687	15.2883		TCGA-E7-A6MF	1.98396
TCGA-E7-A6MF	-57.877	-11.5265	-21.2793	15.1206	54.6753	-11.5893		TCGA-E7-A7DU	2.01696
TCGA-E7-A7DU	-71.4024	-4.96089	-38.3727	-49.0752	-142.965	-27.2522		TCGA-E7-A7DV	-1.07602
TCGA-E7-A7DV	82.3846	8.84399	21.8681	26.8119	3.20202	40.5024		TCGA-E7-A7PW	1.81212
TCGA-E7-A7PW	-67.4556	0.3506	-7.19359	12.81	157.154	31.5772		TCGA-E7-A7XN	-1.08095
TCGA-E7-A7XN	-64.4794	-4.32075	1.03613	31.8457	-68.7973	4.96189		TCGA-E7-A85H	0.593382
TCGA-E7-A85H	-56.0195	0.473942	-12.0565	-33.567	90.801	14.5338		TCGA-E7-A8O7	4.46064
TCGA-E7-A8O7	-52.849	-6.06451	-2.98957	-7.479	-83.8138	-25.5838		TCGA-E7-A8O8	2.79823
TCGA-E7-A8O8	-74.4445	-5.02988	-28.131	-33.6475	-34.1132	17.6097		TCGA-E7-A97P	-1.33788
TCGA-E7-A97P	21.8198	0.613053	-0.634758	9.88805	-100.209	-20.5298		TCGA-E7-A97Q	2.57119
TCGA-E7-A97Q	-13.0829	-2.01528	-11.754	0.0648511	-98.3219	2.65663		TCGA-FD-A3B3	-1.5895
TCGA-FD-A3B3	72.8432	5.4063	34.0698	33.567	102.338	17.1058		TCGA-FD-A3B4	-1.63681
TCGA-FD-A3B4	80.4288	-1.15478	6.98661	14.9988	-15.9034	-3.67136		TCGA-FD-A3B5	-1.71703
TCGA-FD-A3B5	21.8233	2.20013	-4.49058	7.86202	60.8948	25.0638		TCGA-FD-A3B6	-1.14311
TCGA-FD-A3B6	-5.54785	7.31633	25.0301	9.41545	74.5623	47.8875		TCGA-FD-A3B7	-1.30402
TCGA-FD-A3B7	178.052	9.4509	63.0679	58.6719	71.7283	-0.654852		TCGA-FD-A3B8	-1.69005
TCGA-FD-A3B8	153.85	2.72937	74.168	89.0297	-27.0414	-5.17514		TCGA-FD-A3N5	-1.42168
TCGA-FD-A3N5	-5.82994	-0.305385	-6.90823	-13.2472	-46.2869	8.42746		TCGA-FD-A3N6	-1.70139
TCGA-FD-A3N6	-36.2205	-2.9966	-21.664	16.9095	179.974	7.34998		TCGA-FD-A3NA	-0.479416
TCGA-FD-A3NA	-11.4585	0.348978	-15.4823	-43.5497	-78.4874	-15.9421		TCGA-FD-A3SJ	-0.553783
TCGA-FD-A3SJ	-29.866	3.14503	-13.5676	-19.8056	93.2638	42.8412		TCGA-FD-A3SL	-1.29975
TCGA-FD-A3SL	100.085	2.70991	13.7808	-13.4323	-42.3511	-15.8836		TCGA-FD-A3SM	3.85667
TCGA-FD-A3SM	26.7065	-3.67386	-6.92847	-20.5321	25.006	12.7562		TCGA-FD-A3SN	-1.30253
TCGA-FD-A3SN	19.4155	2.21588	-6.76818	-28.4358	-61.7555	37.2035		TCGA-FD-A3SO	-1.12856
TCGA-FD-A3SO	21.1572	-2.48652	-5.07598	-8.59875	-28.5813	8.99931		TCGA-FD-A3SP	-1.06271
TCGA-FD-A3SP	235.46	3.65007	57.5995	53.459	-83.0893	1.5907		TCGA-FD-A3SQ	-0.88904
TCGA-FD-A3SQ	83.801	-1.668	9.58006	0.488269	-53.4392	-22.6598		TCGA-FD-A3SR	-0.760503
TCGA-FD-A3SR	15.0698	1.27947	33.028	35.0151	61.5758	1.94028		TCGA-FD-A3SS	-0.881396
TCGA-FD-A3SS	-34.981	3.98801	0.0400509	-2.96203	-96.5873	-7.62118		TCGA-FD-A43N	0.0172832
TCGA-FD-A43N	5.6934	-1.12967	-0.687171	-8.66099	-108.839	-21.4348		TCGA-FD-A43P	-0.349288
TCGA-FD-A43P	-35.1697	4.56636	23.8186	34.8311	158.482	-23.1984		TCGA-FD-A43S	-0.425651
TCGA-FD-A43S	27.9835	-2.73431	23.0138	30.8283	-110.968	-12.1796		TCGA-FD-A43U	-0.307307
TCGA-FD-A43U	73.9858	2.26203	33.4467	33.6594	-35.5723	7.74127		TCGA-FD-A43X	2.53693
TCGA-FD-A43X	-70.9195	-7.80321	-29.39	-24.4659	-95.8118	-29.4563		TCGA-FD-A43Y	-0.903822
TCGA-FD-A43Y	68.667	0.708734	9.07614	8.90713	-23.1614	49.6081		TCGA-FD-A5BR	2.84389
TCGA-FD-A5BR	-23.3849	-0.151055	-15.5414	-22.3536	-90.7065	-9.96368		TCGA-FD-A5BS	-0.550089
TCGA-FD-A5BS	144.219	14.2783	93.5827	114.007	4.12844	19.5923		TCGA-FD-A5BT	-0.958948
TCGA-FD-A5BT	286.383	9.15221	87.7999	73.6326	-41.2727	11.6545		TCGA-FD-A5BU	-0.582381
TCGA-FD-A5BU	42.7647	-0.741973	2.65226	-7.90924	-137.985	-9.9259		TCGA-FD-A5BV	1.60924
TCGA-FD-A5BV	-53.0547	1.74298	-28.9633	-43.8138	-147.047	-24.63		TCGA-FD-A5BX	-0.725094
TCGA-FD-A5BX	220.955	10.7749	58.8589	76.3422	43.8588	6.70914		TCGA-FD-A5BY	-1.45508
TCGA-FD-A5BY	0.951414	0.0960246	-21.9775	-19.7322	-104.205	-1.51317		TCGA-FD-A5BZ	-0.657267
TCGA-FD-A5BZ	194.294	2.43119	-4.12147	-12.4927	-74.7449	-6.17347		TCGA-FD-A5C0	0.0617384
TCGA-FD-A5C0	-41.524	-1.16725	-25.4494	-25.138	-66.8733	-4.86423		TCGA-FD-A5C1	-0.857679
TCGA-FD-A5C1	44.5463	-0.828366	34.9286	27.6076	-64.8668	11.844		TCGA-FD-A62N	-1.11682
TCGA-FD-A62N	75.9173	1.33873	64.4387	62.7196	-79.3811	7.64758		TCGA-FD-A62O	1.52666
TCGA-FD-A62O	-47.6397	-1.86596	-19.1813	-28.8993	-62.3361	-26.6913		TCGA-FD-A62P	-0.613011
TCGA-FD-A62P	-15.3987	8.56395	-9.53087	-15.4473	-115.646	-11.3935		TCGA-FD-A62S	-1.29686
TCGA-FD-A62S	197.433	2.26518	32.7274	29.3307	17.2353	3.14748		TCGA-FD-A6TA	-0.142819
TCGA-FD-A6TA	13.6318	2.24175	0.735245	-20.7801	-70.5325	-20.4723		TCGA-FD-A6TB	-0.981779
TCGA-FD-A6TB	8.63975	0.284493	25.8897	36.8349	-0.0969552	13.0779		TCGA-FD-A6TC	-1.09467
TCGA-FD-A6TC	50.6198	1.27948	-7.75314	-2.1255	-10.829	0.331683		TCGA-FD-A6TD	-1.2301
TCGA-FD-A6TD	39.2916	2.92991	-0.752956	-6.14191	-35.993	-2.42337		TCGA-FD-A6TE	-0.451249
TCGA-FD-A6TE	-69.9771	0.685393	-22.2154	-31.342	26.561	0.911333		TCGA-FD-A6TF	-1.36479
TCGA-FD-A6TF	49.9801	5.81003	12.5154	21.6148	1.75049	-7.44205		TCGA-FD-A6TG	-1.14182
TCGA-FD-A6TG	9.55349	2.86048	-10.4538	-8.61733	12.6	23.5321		TCGA-FD-A6TH	-1.22591
TCGA-FD-A6TH	27.7073	3.43155	30.869	26.5032	40.9484	-11.4186		TCGA-FD-A6TI	-0.60714
TCGA-FD-A6TI	-27.423	-2.25004	-8.75942	-23.7571	-31.4726	-13.4633		TCGA-FD-A6TK	-1.33158
TCGA-FD-A6TK	149.627	3.69985	41.8968	37.3532	-104.085	-2.972		TCGA-FJ-A3Z7	1.8737
TCGA-FJ-A3Z7	39.2265	-0.978794	31.3178	78.2275	-6.72285	9.34843		TCGA-FJ-A3Z9	4.19499
TCGA-FJ-A3Z9	-52.9916	-6.25563	-43.754	-72.5041	-213.122	-32.7425		TCGA-FJ-A3ZE	1.89155
TCGA-FJ-A3ZE	-66.4235	1.68975	-27.7424	-29.6938	68.6213	-45.2704		TCGA-FJ-A3ZF	4.17435
TCGA-FJ-A3ZF	-76.012	-4.57411	-12.4433	-19.1729	-8.42305	-2.33058		TCGA-FJ-A871	-1.38619
TCGA-FJ-A871	156.659	7.57044	27.1119	59.2453	299.994	83.2319		TCGA-FT-A3EE	-1.11121
TCGA-FT-A3EE	25.2414	5.76288	-13.3045	-24.9829	60.523	-9.46204		TCGA-FT-A61P	-0.892197
TCGA-FT-A61P	43.9496	1.58695	4.03044	-15.3745	-146.963	-5.35374		TCGA-G2-A2EC	0.211163
TCGA-G2-A2EC	46.1026	-1.79839	1.94957	-11.6613	-36.0812	-23.2549		TCGA-G2-A2EF	-1.06815
TCGA-G2-A2EF	88.0604	3.12108	18.3772	41.2244	92.9555	39.1056		TCGA-G2-A2EJ	-1.28323
TCGA-G2-A2EJ	-35.2208	4.02298	3.63887	28.1988	14.5016	-2.20885		TCGA-G2-A2EK	-0.672388
TCGA-G2-A2EK	-58.0077	-3.08904	-8.91121	-9.12642	-39.2379	-2.44849		TCGA-G2-A2EL	-1.45329
TCGA-G2-A2EL	-40.1633	-6.03836	-5.65073	42.909	682.565	135.795		TCGA-G2-A2EO	-0.973468
TCGA-G2-A2EO	15.8996	2.58568	-25.3739	-22.9653	7.35824	-18.6854		TCGA-G2-A2ES	-1.3587
TCGA-G2-A2ES	-17.5555	-3.06768	-20.1273	-8.39342	-54.8528	-9.17379		TCGA-G2-A3IB	-1.51109
TCGA-G2-A3IB	-14.7461	-5.22395	-21.3633	-20.8581	-109.715	-1.82986		TCGA-G2-A3IE	1.16076
TCGA-G2-A3IE	-52.9571	-2.29606	-29.9353	-33.3469	-84.4723	-3.8245		TCGA-G2-A3VY	0.910997
TCGA-G2-A3VY	-73.3907	9.15432	-4.22988	-16.2438	38.7179	-18.6226		TCGA-G2-AA3B	2.0537
TCGA-G2-AA3B	-76.4787	5.83459	-34.5401	-39.5477	-60.2323	-20.9066		TCGA-G2-AA3D	2.62695
TCGA-G2-AA3C	66.8914	10.8866	54.1311	52.4389	57.64	40.9855		TCGA-G2-AA3F	4.73747
TCGA-G2-AA3D	-85.2063	0.586321	-20.711	-16.1227	-34.2469	-3.51686		TCGA-GC-A3BM	0.381763
TCGA-G2-AA3F	-76.3201	-2.98184	-19.9011	-45.7137	10.2551	-34.1278		TCGA-GC-A3I6	-1.45441
TCGA-GC-A3BM	-66.315	-4.80742	-17.5542	7.29612	77.6415	-17.7788		TCGA-GC-A3OO	-1.05395
TCGA-GC-A3I6	-32.1631	-6.46077	-4.90667	-7.61029	-76.3483	-39.2178		TCGA-GC-A3RB	-1.03089
TCGA-GC-A3OO	-17.0868	-2.45055	-16.0887	-24.7282	-121.907	0.61739		TCGA-GC-A3RC	-1.31506
TCGA-GC-A3RB	-66.3622	-0.0394284	-28.5625	-26.8572	140.294	40.6443		TCGA-GC-A3RD	1.04284
TCGA-GC-A3RC	2.79845	0.271779	-0.328932	0.112708	-47.7104	-12.482		TCGA-GC-A3WC	-1.24439
TCGA-GC-A3RD	-49.2876	4.34827	-20.4573	-38.5171	-14.8575	12.6041		TCGA-GC-A3YS	-1.36752
TCGA-GC-A3WC	-51.7811	-2.28971	11.3564	19.3888	100.441	-7.53817		TCGA-GC-A4ZW	-1.12013
TCGA-GC-A3YS	81.6842	6.29495	-7.97939	-15.8069	-0.105833	18.7933		TCGA-GC-A6I1	-1.02592
TCGA-GC-A4ZW	-80.6251	-0.351951	-7.18878	-30.9726	135.335	46.2475		TCGA-GC-A6I3	-0.0567163
TCGA-GC-A6I1	2.68466	9.88024	14.9692	8.5096	-16.9311	25.7401		TCGA-GD-A2C5	-0.409277
TCGA-GC-A6I3	-54.1301	5.43024	-9.23862	-6.35474	13.919	18.8257		TCGA-GD-A3OP	-0.624117
TCGA-GD-A2C5	-38.4417	0.990115	-18.6367	-28.9289	6.40906	23.308		TCGA-GD-A3OQ	-1.00106
TCGA-GD-A3OP	-28.4326	-6.21758	-5.20408	-5.31476	-62.0774	-22.8624		TCGA-GD-A3OS	-0.99705
TCGA-GD-A3OQ	-0.529288	-3.09498	-15.8083	-25.7884	-133.971	-19.9164		TCGA-GD-A6C6	2.15594
TCGA-GD-A3OS	174.818	3.62532	62.9468	99.8219	381.627	97.3481		TCGA-GU-A42P	2.85737
TCGA-GD-A6C6	-67.5216	1.60703	-17.8893	-21.0759	152.119	83.691		TCGA-GU-A42Q	-1.26708
TCGA-GU-A42P	-67.3763	0.87563	-5.14995	-11.8168	87.3937	2.04376		TCGA-GU-A42R	-0.970493
TCGA-GU-A42Q	-1.64234	5.26688	-14.2239	9.87394	195.74	16.7123		TCGA-GU-A762	-1.11119
TCGA-GU-A42R	-55.1935	-1.57296	-14.5724	-9.97047	20.6084	-32.2894		TCGA-GU-A763	3.41263
TCGA-GU-A762	25.3382	3.25847	23.5487	19.7609	-41.7704	50.6189		TCGA-GU-A764	-1.28902
TCGA-GU-A763	-68.1639	-1.93385	-45.6699	-47.6496	66.9533	24.0173		TCGA-GU-A766	-0.800461
TCGA-GU-A764	46.7461	3.76037	18.721	37.0184	-16.3381	-13.4025		TCGA-GU-A767	-0.943571
TCGA-GU-A766	30.7788	2.40343	56.5827	109.906	32.8651	24.4098		TCGA-GU-AATO	-0.814191
TCGA-GU-A767	-33.8811	2.45998	-15.2775	-16.1818	26.3959	16.474		TCGA-GU-AATP	-0.049628
TCGA-GU-AATO	-41.3089	3.17097	7.70045	14.3043	-59.3098	5.9985		TCGA-GU-AATQ	-1.00478
TCGA-GU-AATP	76.0657	2.01732	7.42379	7.90144	-81.1475	-34.5794		TCGA-GV-A3JV	-0.395226
TCGA-GU-AATQ	-51.6908	0.894124	-31.2579	-14.1269	-13.7431	-20.4808		TCGA-GV-A3JW	0.393599
TCGA-GV-A3JV	-7.77136	-2.91799	2.07094	7.25381	-15.0335	-30.7165		TCGA-GV-A3JX	-0.654529
TCGA-GV-A3JW	-64.9943	-0.423624	-24.298	-36.5715	81.7142	-17.0062		TCGA-GV-A3JZ	-0.375138
TCGA-GV-A3JX	-58.3703	-2.1231	2.84531	-2.71655	-52.3345	-6.38399		TCGA-GV-A3QF	-0.165126
TCGA-GV-A3JZ	-22.914	2.86277	-0.286997	3.46727	170.197	28.5187		TCGA-GV-A3QH	1.04537
TCGA-GV-A3QF	-49.0755	4.58963	-9.05779	-34.2058	-74.7436	-12.9361		TCGA-GV-A3QI	-0.595343
TCGA-GV-A3QH	-81.9027	2.30518	-7.15891	-5.87621	82.1405	-20.316		TCGA-GV-A3QK	4.23811
TCGA-GV-A3QI	-22.4876	0.696679	-22.8995	-26.4326	306.11	13.1515		TCGA-GV-A40E	-1.18239
TCGA-GV-A3QK	-77.9369	-4.60909	-19.6172	-30.4167	-81.7816	-21.0809		TCGA-GV-A40G	0.25451
TCGA-GV-A40E	30.9256	10.3754	-1.19197	-25.5916	2.16128	0.538954		TCGA-GV-A6ZA	0.750417
TCGA-GV-A40G	-71.8288	-3.00909	-16.5228	-4.42594	-16.7185	1.02387		TCGA-H4-A2HO	1.17005
TCGA-GV-A6ZA	-79.3095	-2.80451	-38.2454	-42.1595	-58.3611	-9.02125		TCGA-H4-A2HQ	-0.642736
TCGA-H4-A2HO	-18.0401	-0.971507	-17.4777	-16.5852	-70.8037	-11.625		TCGA-HQ-A2OE	0.179074
TCGA-H4-A2HQ	-57.5804	2.806	-14.6282	1.92573	64.08	-5.97003		TCGA-HQ-A2OF	-1.35818
TCGA-HQ-A2OE	-74.6293	-2.07797	8.43812	29.6036	234.042	55.9692		TCGA-HQ-A5ND	-0.290873
TCGA-HQ-A2OF	-47.6022	-1.87338	30.7917	7.43257	245.842	-2.72678		TCGA-HQ-A5NE	0.159975
TCGA-HQ-A5ND	-39.2245	3.81413	-28.8982	-19.174	-2.57346	7.37888		TCGA-K4-A3WS	-1.41116
TCGA-HQ-A5NE	21.7189	-1.49044	-4.60101	1.62563	-114.047	-20.7753		TCGA-K4-A3WU	-0.0451031
TCGA-K4-A3WS	103.928	1.72354	9.62161	0.789514	-84.8425	-29.9263		TCGA-K4-A3WV	-1.03632
TCGA-K4-A3WU	5.04008	-0.617316	14.922	23.3636	-15.1814	-7.77414		TCGA-K4-A4AB	-0.00968473
TCGA-K4-A3WV	-5.50618	2.62327	-5.113	-10.1096	74.7461	16.2		TCGA-K4-A4AC	-0.916235
TCGA-K4-A4AB	15.7646	-1.56161	1.29209	29.0806	-122.313	-35.0897		TCGA-K4-A54R	0.513577
TCGA-K4-A4AC	-6.36564	-1.95094	-10.9206	-11.6569	6.57291	32.4157		TCGA-K4-A5RH	-0.717104
TCGA-K4-A54R	28.0955	5.66753	-8.76162	-39.4801	-96.6551	-8.65693		TCGA-K4-A5RI	-1.09035
TCGA-K4-A5RH	123.137	6.16449	70.1319	79.094	83.7943	31.9592		TCGA-K4-A5RJ	0.207561
TCGA-K4-A5RI	-33.8453	-0.359247	-32.2568	-31.5946	-36.8432	-8.03019		TCGA-K4-A6FZ	-0.601862
TCGA-K4-A5RJ	4.71091	0.950347	18.7383	14.762	113.958	34.0323		TCGA-K4-A6MB	-0.866929
TCGA-K4-A6FZ	-21.73	-3.09798	9.15924	13.5892	-70.8832	-9.33071		TCGA-K4-A83P	-1.057
TCGA-K4-A6MB	-7.57876	-0.739993	-9.53766	-7.87418	-13.503	-1.19471		TCGA-K4-AAQO	-1.30584
TCGA-K4-A83P	57.3858	-0.895568	73.1692	61.2426	29.2568	-6.21805		TCGA-KQ-A41N	-0.252851
TCGA-K4-AAQO	10.2714	0.820753	-0.4099	-4.15567	-21.0155	-5.45246		TCGA-KQ-A41O	0.420353
TCGA-KQ-A41N	-50.9217	0.0794773	-18.5773	-17.2303	20.4229	21.424		TCGA-KQ-A41P	-0.454915
TCGA-KQ-A41O	-67.5161	-3.46505	-50.4965	-39.5605	41.313	-14.6417		TCGA-KQ-A41Q	-0.827851
TCGA-KQ-A41P	-29.606	0.00903304	-11.7359	-1.45208	-71.4117	-12.5304		TCGA-KQ-A41R	1.59755
TCGA-KQ-A41Q	-75.2758	-1.62254	-27.1704	-14.9052	-37.421	1.71399		TCGA-KQ-A41S	-0.761425
TCGA-KQ-A41R	-79.4524	-7.55723	-26.5742	-23.2273	-150.962	-38.011		TCGA-LC-A66R	-0.675409
TCGA-KQ-A41S	31.2224	4.51677	1.87951	-16.1171	-92.5207	-33.4712		TCGA-LT-A5Z6	2.27344
TCGA-LC-A66R	-27.2052	-3.28124	-2.87026	-16.5961	-53.8504	-7.01425		TCGA-LT-A8JT	2.52115
TCGA-LT-A5Z6	-89.2637	-4.48911	-17.776	-33.2877	6.37722	-8.19656		TCGA-MV-A51V	2.72461
TCGA-LT-A8JT	-73.3403	-4.02574	-38.1152	-45.6883	-47.5105	-16.606		TCGA-PQ-A6FI	-0.992627
TCGA-MV-A51V	-32.6105	-1.82154	20.8069	21.3741	-47.5673	7.76631		TCGA-PQ-A6FN	-1.20671
TCGA-PQ-A6FI	-46.0706	1.67038	-24.1459	-19.0238	92.9673	16.1619		TCGA-R3-A69X	-0.431568
TCGA-PQ-A6FN	-24.5071	7.72932	-30.9125	-37.0615	57.1848	52.485		TCGA-S5-A6DX	-0.510592
TCGA-R3-A69X	2.37244	3.16267	7.65424	-10.8892	-56.8229	10.8628		TCGA-S5-AA26	0.113191
TCGA-S5-A6DX	-7.48228	4.33102	25.1882	32.4296	14.8407	18.8123		TCGA-SY-A9G0	-1.29286
TCGA-S5-AA26	-71.6672	-7.20056	-38.2476	-22.0341	-65.8324	-8.65727		TCGA-SY-A9G5	-1.44257
TCGA-SY-A9G0	111.167	1.63946	33.2902	24.5943	-31.0047	-16.2626		TCGA-UY-A78K	0.718885
TCGA-SY-A9G5	53.6969	-2.73155	14.9378	10.5489	-169.71	-24.8692		TCGA-UY-A78L	-1.4245
TCGA-UY-A78K	-59.4263	-0.446564	9.64149	-29.2223	-24.2444	8.42933		TCGA-UY-A78M	-0.807538
TCGA-UY-A78L	15.5735	10.5237	21.609	1.73599	9.37856	15.1108		TCGA-UY-A78N	-1.02652
TCGA-UY-A78M	-13.594	4.19078	-26.6658	-41.4861	-57.8403	19.3068		TCGA-UY-A78O	-0.460757
TCGA-UY-A78N	-61.576	-3.25397	-14.7807	-18.7626	109.085	21.8544		TCGA-UY-A78P	-0.939534
TCGA-UY-A78O	-62.313	-3.61037	-14.8005	-20.7806	-18.5394	-27.336		TCGA-UY-A8OB	-1.35289
TCGA-UY-A78P	-19.7461	2.55149	16.3797	16.9416	-49.1569	1.82529		TCGA-UY-A8OC	-1.52764
TCGA-UY-A8OB	9.805	6.83955	-21.8052	-47.4682	-75.9971	13.7139		TCGA-UY-A8OD	-1.3432
TCGA-UY-A8OC	158.322	4.89199	7.34914	-6.58184	-67.4966	-6.04517		TCGA-UY-A9PA	0.321276
TCGA-UY-A8OD	33.2777	-3.0784	21.9153	4.47065	-21.9043	-24.6269		TCGA-UY-A9PB	-1.44145
TCGA-UY-A9PA	-36.9629	-6.52575	-12.122	-21.1184	-95.4039	-23.4093		TCGA-UY-A9PD	-0.35156
TCGA-UY-A9PB	83.7396	2.16654	22.0517	19.5939	-56.7139	8.78098		TCGA-UY-A9PE	-1.20165
TCGA-UY-A9PD	-16.8668	7.57472	-32.9357	-51.1582	-33.6622	9.55606		TCGA-UY-A9PF	-0.0824059
TCGA-UY-A9PE	-45.7329	1.5156	-21.9794	-47.7389	38.0067	36.7634		TCGA-UY-A9PH	0.562074
TCGA-UY-A9PF	-21.7993	2.06788	-9.37054	-36.7097	-78.1794	0.684251		TCGA-XF-A8HB	-1.17972
TCGA-UY-A9PH	-44.5495	2.88831	-11.7904	-26.8931	-101.513	-4.22209		TCGA-XF-A8HC	4.05788
TCGA-XF-A8HB	-81.7459	-4.3338	-38.6571	-41.0523	8.29484	-0.335775		TCGA-XF-A8HD	-1.05157
TCGA-XF-A8HC	-76.0806	-1.45048	-21.1111	-32.7925	7.56896	-8.82601		TCGA-XF-A8HE	-1.5683
TCGA-XF-A8HD	12.283	4.43627	28.1393	28.9491	-115.248	-11.9472		TCGA-XF-A8HF	-0.455827
TCGA-XF-A8HE	-35.4891	-3.35405	-2.20262	9.64181	55.481	2.03315		TCGA-XF-A8HG	6.27636
TCGA-XF-A8HF	-18.5407	10.074	-13.7157	-41.1879	-78.2582	-35.2086		TCGA-XF-A8HH	-0.39033
TCGA-XF-A8HG	-83.3612	-1.29596	-48.9874	-52.9298	-39.8989	-32.0918		TCGA-XF-A8HI	1.11447
TCGA-XF-A8HH	-7.82653	-0.632053	-14.0958	-21.13	-69.1782	-29.9795		TCGA-XF-A9SH	1.43307
TCGA-XF-A8HI	-59.5504	-5.93147	-21.7769	-16.576	-67.6836	-14.8853		TCGA-XF-A9SI	0.334647
TCGA-XF-A9SH	-59.869	-4.67937	-29.7369	-57.7822	-137.16	-41.0437		TCGA-XF-A9SJ	-0.618617
TCGA-XF-A9SI	16.867	3.14705	60.3426	87.5173	65.1736	-1.73183		TCGA-XF-A9SK	-0.511557
TCGA-XF-A9SJ	26.1454	8.89682	4.39687	-22.6524	-99.4551	-16.7923		TCGA-XF-A9SL	-0.993915
TCGA-XF-A9SK	61.5046	-0.251423	2.02056	20.2723	-145.279	-6.39662		TCGA-XF-A9SM	-0.935758
TCGA-XF-A9SL	76.1051	0.606792	38.4156	28.1541	-83.9168	-11.4111		TCGA-XF-A9SP	-0.951454
TCGA-XF-A9SM	14.3371	1.57273	26.113	21.1588	-32.0145	-6.38988		TCGA-XF-A9SU	-0.687279
TCGA-XF-A9SP	75.197	2.39283	2.36609	-6.88392	-75.5278	-21.5572		TCGA-XF-A9SV	-0.313762
TCGA-XF-A9ST	-54.0628	18.6829	-12.7315	-3.92147	359.201	69.3072		TCGA-XF-A9SW	-1.23238
TCGA-XF-A9SU	26.3528	5.44567	-10.137	-33.1136	-126.454	-10.6197		TCGA-XF-A9SX	-0.910642
TCGA-XF-A9SV	11.4246	-0.56964	-36.391	-53.9155	-114.458	-38.705		TCGA-XF-A9SY	-0.96018
TCGA-XF-A9SW	168.185	0.806436	41.881	26.3266	-69.1743	-13.8164		TCGA-XF-A9SZ	-0.696892
TCGA-XF-A9SX	103.063	5.00478	35.3648	20.7705	-71.6352	15.8408		TCGA-XF-A9T0	0.941958
TCGA-XF-A9SY	144.446	12.3357	41.7947	48.6757	125.386	64.8604		TCGA-XF-A9T2	-1.28871
TCGA-XF-A9SZ	72.7029	9.32042	15.1225	-6.07602	-67.7852	-11.9859		TCGA-XF-A9T3	-0.846652
TCGA-XF-A9T0	-40.9184	2.47227	-24.8714	-38.5126	-28.9915	-9.60575		TCGA-XF-A9T4	-1.36339
TCGA-XF-A9T2	71.7078	-0.430254	-4.92113	16.8429	296.323	45.3701		TCGA-XF-A9T5	-0.258619
TCGA-XF-A9T3	72.9562	2.91078	12.4131	-4.6867	-97.6577	-11.2035		TCGA-XF-A9T6	-1.29503
TCGA-XF-A9T4	140.324	0.0484234	2.41793	0.198179	-52.6222	-7.31117		TCGA-XF-A9T8	-1.03336
TCGA-XF-A9T5	-32.0516	2.61501	12.1883	15.0276	100.94	-0.945527		TCGA-XF-AAME	-0.950581
TCGA-XF-A9T6	-51.9476	-0.45993	1.91041	-13.1931	24.4848	29.9263		TCGA-XF-AAMG	-0.825273
TCGA-XF-A9T8	8.31179	1.48651	5.63979	28.6975	-52.4335	-16.5193		TCGA-XF-AAMH	-1.36108
TCGA-XF-AAME	136.968	7.20964	44.9989	50.5922	31.4651	-6.11699		TCGA-XF-AAMJ	-0.275427
TCGA-XF-AAMG	-24.9229	-2.81961	-2.78728	11.8391	148.62	24.1224		TCGA-XF-AAML	3.65149
TCGA-XF-AAMH	80.1092	12.091	8.64533	94.5473	270.091	95.6181		TCGA-XF-AAMQ	0.320557
TCGA-XF-AAMJ	222.322	4.28705	3.93829	-21.9638	-72.1265	-18.2943		TCGA-XF-AAMR	-0.658508
TCGA-XF-AAML	-82.7543	7.57094	-15.8904	-18.0524	9.58735	23.0325		TCGA-XF-AAMT	-1.04195
TCGA-XF-AAMQ	-57.0966	-3.30707	-21.1982	13.7726	-14.0592	-34.3479		TCGA-XF-AAMW	-0.92897
TCGA-XF-AAMR	49.755	-6.56059	11.2964	4.4328	9.66665	-3.59506		TCGA-XF-AAMX	1.55293
TCGA-XF-AAMT	127.764	5.49069	12.8171	24.9818	51.7131	19.5296		TCGA-XF-AAMY	0.00682263
TCGA-XF-AAMW	131.142	1.96113	-7.63091	-9.19695	-44.7313	-20.0002		TCGA-XF-AAMZ	-0.0307329
TCGA-XF-AAMX	-46.0115	3.53066	-40.1261	-54.5818	-66.1614	-22.8132		TCGA-XF-AAN0	-0.67698
TCGA-XF-AAMY	-3.08835	-1.85454	7.71022	10.986	-81.1409	-3.67231		TCGA-XF-AAN1	1.79304
TCGA-XF-AAMZ	-61.6537	-4.89373	-19.3659	-51.9419	40.7713	1.95583		TCGA-XF-AAN2	-0.681934
TCGA-XF-AAN0	-44.6034	-1.41307	-3.39913	-0.550068	-33.5473	-12.1961		TCGA-XF-AAN3	-0.947926
TCGA-XF-AAN1	-75.825	-6.00464	-35.3614	-44.2996	-87.5976	-27.3554		TCGA-XF-AAN4	-1.22795
TCGA-XF-AAN2	-67.5242	-2.05773	-16.7988	-29.7263	-110.35	-23.0162		TCGA-XF-AAN5	-1.28518
TCGA-XF-AAN3	18.8233	-0.172183	0.655977	19.6042	27.9896	17.7196		TCGA-XF-AAN7	-1.4488
TCGA-XF-AAN4	142.031	-3.17302	43.2269	56.4075	-6.15828	-12.5585		TCGA-XF-AAN8	-1.20617
TCGA-XF-AAN5	-26.2073	-4.79165	-3.47104	-18.8634	-108.768	-25.8012		TCGA-YC-A89H	-0.728826
TCGA-XF-AAN7	80.7315	2.39577	25.1597	48.589	205.119	10.5447		TCGA-YC-A8S6	-1.16062
TCGA-XF-AAN8	447.406	4.97246	83.1063	66.7341	96.4395	23.31		TCGA-YC-A9TC	-0.191762
TCGA-YC-A89H	-19.5129	-0.76783	-28.9586	-38.3905	-99.3339	-18.4903		TCGA-YF-AA3L	1.06636
TCGA-YC-A8S6	62.9984	-5.83222	35.185	65.0392	-99.2643	-29.5772		TCGA-YF-AA3M	-0.837958
TCGA-YC-A9TC	-55.1551	-2.18506	36.0867	118.635	392.019	109.201		TCGA-ZF-A9R0	0.123266
TCGA-YF-AA3L	-74.6439	-2.64727	-30.5883	-28.3691	-49.4428	2.17083		TCGA-ZF-A9R1	-0.762473
TCGA-YF-AA3M	-61.7662	0.21615	-8.74315	-27.2132	-21.4696	34.6427		TCGA-ZF-A9R2	-0.494704
TCGA-ZF-A9R0	-39.8766	-4.74079	-15.1346	-47.3149	-168.775	-13.0954		TCGA-ZF-A9R3	4.08045
TCGA-ZF-A9R1	-53.1058	-4.61602	-13.6649	-14.5507	-7.0207	13.7121		TCGA-ZF-A9R4	0.0311211
TCGA-ZF-A9R2	-77.6765	-4.09203	-33.5739	-43.5382	-25.7214	-48.4018		TCGA-ZF-A9R5	18.2156
TCGA-ZF-A9R3	-63.2539	-5.74236	-12.047	-13.6874	5.91172	-33.7873		TCGA-ZF-A9R7	-0.966591
TCGA-ZF-A9R4	-90.2561	0.50583	-29.0553	-35.6218	82.776	24.9322		TCGA-ZF-A9R9	-1.08371
TCGA-ZF-A9R5	-79.4944	-7.67898	-31.6058	-36.4378	13.4485	-15.3642		TCGA-ZF-A9RC	-1.46795
TCGA-ZF-A9R7	-80.4829	-7.19987	12.3771	56.7287	-160.758	-7.97529		TCGA-ZF-A9RD	-0.610403
TCGA-ZF-A9R9	70.7864	-4.50374	-0.749993	-12.6289	-173.216	-10.3012		TCGA-ZF-A9RE	-0.373591
TCGA-ZF-A9RC	28.9943	-3.13818	4.19511	2.37003	-103.969	1.07945		TCGA-ZF-A9RF	-1.10509
TCGA-ZF-A9RD	0.615605	-0.912321	1.91281	1.08672	-150.092	-15.1342		TCGA-ZF-A9RL	0.522228
TCGA-ZF-A9RE	-68.1649	-2.41712	-24.7879	-3.79881	105.41	5.71334		TCGA-ZF-A9RM	5.72632
TCGA-ZF-A9RF	82.0496	9.37585	13.6385	-1.88897	110.592	35.137		TCGA-ZF-A9RN	0.528268
TCGA-ZF-A9RL	-85.903	-7.4619	-36.5364	-51.7156	-27.5865	-22.2092		TCGA-ZF-AA4N	-1.21972
TCGA-ZF-A9RM	-84.8119	-1.1297	-13.2064	-27.4068	63.43	10.2503		TCGA-ZF-AA4R	-1.3067
TCGA-ZF-A9RN	-35.7541	7.17626	33.1917	52.3046	132.578	16.5337		TCGA-ZF-AA4T	-0.504613
TCGA-ZF-AA4N	111.081	3.66673	-8.08103	11.7725	40.7488	15.4233		TCGA-ZF-AA4U	0.104668
TCGA-ZF-AA4R	100.358	1.24044	0.367063	-4.26429	-32.3078	-9.15895		TCGA-ZF-AA4V	-0.571318
TCGA-ZF-AA4T	-76.4746	-0.255607	0.757372	-14.649	-54.1007	-25.0469		TCGA-ZF-AA4W	-1.1033
TCGA-ZF-AA4U	-63.6121	-2.57383	-36.8738	-39.7162	-62.2719	-36.6997		TCGA-ZF-AA4X	1.323
TCGA-ZF-AA4V	-1.77044	1.7634	1.65987	-19.5982	76.5795	30.4804		TCGA-ZF-AA51	3.82557
TCGA-ZF-AA4W	-24.6367	3.95198	-25.219	-5.55694	128.04	46.9675		TCGA-ZF-AA52	-0.993641
TCGA-ZF-AA4X	-91.3073	-4.41173	-20.779	-23.8897	-82.504	-22.4936		TCGA-ZF-AA53	-1.4547
TCGA-ZF-AA51	-6.20256	0.827233	5.79797	-0.54648	-82.0295	2.30256		TCGA-ZF-AA54	-1.27534
TCGA-ZF-AA52	73.8996	2.47658	5.84805	-3.08295	-170.268	-21.366		TCGA-ZF-AA56	-0.062778
TCGA-ZF-AA53	97.8673	9.6319	24.7815	-2.3698	-14.021	15.3586		TCGA-ZF-AA58	-0.773769
TCGA-ZF-AA54	165.555	4.81822	46.0077	32.4574	174.328	58.6381		TCGA-ZF-AA5H	-0.959834
TCGA-ZF-AA56	-5.19244	3.84872	-15.2953	-11.9616	-92.2663	-29.3332		TCGA-ZF-AA5N	-0.23615
TCGA-ZF-AA58	85.1672	8.94523	56.72	69.3098	-33.3687	11.2161		TCGA-ZF-AA5P	-0.926562
TCGA-ZF-AA5H	89.5614	4.92452	12.3891	36.9567	9.92682	3.7416
TCGA-ZF-AA5N	-37.9945	7.86582	-22.8691	-42.0167	-141.031	-6.31947
TCGA-ZF-AA5P	115.83	1.3971	45.9616	55.8829	-23.6859	-2.51654

## Sheet: GSE13507
Patient ID	UPR-GS	NFKB-GS
GSM340537	-3.21423	16.8363
GSM340538	-1.57923	8.27604
GSM340539	-3.74486	1.07317
GSM340540	-1.29744	11.2944
GSM340541	-1.99985	-8.45367
GSM340542	3.39697	87.2935
GSM340543	-2.84096	57.637
GSM340544	-1.61751	95.8763
GSM340545	-1.68256	8.47059
GSM340546	-3.15007	1.61994
GSM340547	-2.45513	-5.12455
GSM340548	4.60211	-38.8744
GSM340549	-4.33257	-15.0704
GSM340550	-3.44825	-2.08473
GSM340551	-6.56896	31.2053
GSM340552	-2.71547	-47.465
GSM340553	0.634187	-22.2112
GSM340554	-1.2378	27.013
GSM340555	-5.63155	-5.92913
GSM340556	1.26719	-5.78589
GSM340557	-2.46198	10.7557
GSM340558	1.55767	15.9731
GSM340559	-3.5069	6.31325
GSM340560	-0.937416	43.6479
GSM340561	-4.73773	16.4861
GSM340562	-3.34544	53.6495
GSM340563	3.16238	7.54827
GSM340564	-2.14964	-3.27968
GSM340565	-0.329309	-9.57484
GSM340566	-1.42357	-8.73927
GSM340567	-3.83789	53.9134
GSM340568	0.763944	29.1075
GSM340569	-1.57339	49.2517
GSM340570	0.868501	75.828
GSM340571	0.700857	78.7209
GSM340572	-1.58128	-12.748
GSM340573	-1.37791	118.991
GSM340574	-0.966385	63.1955
GSM340575	-1.51212	37.8792
GSM340576	3.26317	55.4485
GSM340577	5.05535	36.3569
GSM340578	-1.19408	27.7555
GSM340579	-3.83858	73.0326
GSM340580	-2.05539	3.74114
GSM340581	-1.06279	28.6791
GSM340582	0.416677	45.0973
GSM340583	-2.848	16.4068
GSM340584	1.93773	34.6027
GSM340585	0.320204	-5.12207
GSM340586	-1.17288	55.9282
GSM340587	-1.32052	-7.40233
GSM340588	-2.03995	46.1035
GSM340589	1.0897	-13.8974
GSM340590	-1.74328	69.0761
GSM340591	0.0413797	-2.6346
GSM340592	-1.82826	95.1291
GSM340593	-1.36983	-14.5851
GSM340594	0.193763	-16.9552
GSM340595	-2.85434	-15.2603
GSM340596	2.60382	-57.9148
GSM340597	-4.29453	-13.929
GSM340598	-1.42541	-20.578
GSM340599	-2.8299	-33.1315
GSM340600	1.30031	44.3561
GSM340601	2.30199	15.0977
GSM340602	0.225261	37.1218
GSM340603	-5.42125	25.0165
GSM340604	-2.92137	83.7926
GSM340605	-11.2947	-89.767
GSM340606	-24.8344	-178.144
GSM340607	0.61854	5.2287
GSM340608	0.495079	-34.3675
GSM340609	-1.45279	-58.0385
GSM340610	1.71387	-16.9766
GSM340611	5.35578	-27.9807
GSM340612	-3.82666	6.70771
GSM340613	-3.80934	22.4117
GSM340614	2.88722	-46.4889
GSM340615	2.07274	-19.4841
GSM340616	-1.50409	-5.45924
GSM340617	-0.698949	-7.69654
GSM340618	6.96273	-26.0766
GSM340619	-1.03579	-37.9375
GSM340620	-0.556853	-29.1477
GSM340621	-0.501591	-56.4033
GSM340622	2.17498	-14.7598
GSM340623	0.605733	26.7047
GSM340624	-0.891042	-26.8256
GSM340625	-2.58029	-38.9636
GSM340626	-5.8811	-23.1852
GSM340627	-4.65738	-23.0498
GSM340628	8.84924	36.5517
GSM340629	-3.56662	-0.327333
GSM340630	-4.81696	-45.2804
GSM340631	-4.14261	-54.9914
GSM340632	-1.24434	-57.2066
GSM340633	1.35791	-37.3977
GSM340634	5.12391	-25.7138
GSM340635	-5.17161	1.90202
GSM340636	3.00472	22.2454
GSM340637	-3.52995	-26.3659
GSM340638	-3.3602	-9.78346
GSM340639	-1.47283	-8.70448
GSM340640	-0.699241	-22.4947
GSM340641	5.5924	-19.2772
GSM340642	-1.18643	-21.6385
GSM340643	-3.69669	-51.071
GSM340644	-1.11768	-37.4791
GSM340645	3.91941	-12.3936
GSM340646	3.79324	-32.9362
GSM340647	2.53485	-30.4715
GSM340648	0.352909	-21.3889
GSM340649	-2.06634	-16.9032
GSM340650	1.18462	46.0794
GSM340651	1.25326	7.52282
GSM340652	-4.23816	-41.8315
GSM340653	5.2687	-11.249
GSM340654	1.1581	41.4544
GSM340655	7.04425	3.19115
GSM340656	6.10658	1.69451
GSM340657	1.90907	-4.64916
GSM340658	1.61908	4.47446
GSM340659	3.19715	-23.1274
GSM340660	-5.15733	15.7804
GSM340661	-1.18359	-16.6674
GSM340662	1.16561	-25.8841
GSM340663	8.02126	-4.58036
GSM340664	-0.458698	-38.3132
GSM340665	1.66171	0.323571
GSM340666	-0.170466	-38.3225
GSM340667	-6.75823	-30.6191
GSM340668	-11.0051	-64.783
GSM340669	3.04012	-28.9653
GSM340670	-2.0373	-14.7903
GSM340671	0.491295	-37.0319
GSM340672	4.61884	12.902
GSM340673	0.21539	-4.70062
GSM340674	-2.56215	74.9213
GSM340675	0.647523	-10.2394
GSM340676	1.70199	-5.6901
GSM340677	6.2653	-3.40978
GSM340678	4.49149	7.53009
GSM340679	2.04394	-3.40969
GSM340680	-1.88249	-49.8967
GSM340681	3.54383	6.82992
GSM340682	2.10926	-33.3519
GSM340683	2.70511	-16.0219
GSM340684	2.74056	34.722
GSM340685	-5.70123	-38.3062
GSM340686	-1.14769	-11.3083
GSM340687	4.29823	83.4318
GSM340688	-0.667893	-18.207
GSM340689	2.57607	14.1446
GSM340690	-1.5322	4.91613
GSM340691	-3.52187	-20.4739
GSM340692	-8.87082	-26.5552
GSM340693	6.49515	16.9329
GSM340694	2.2509	7.34789
GSM340695	-3.61106	-19.641
GSM340696	2.7282	57.058
GSM340697	1.94012	85.4541
GSM340698	3.51939	-16.353
GSM340699	2.88595	21.2143
GSM340700	6.90066	-35.6199
GSM340701	-1.17391	-43.0844
GSM340702	0.527943	28.3171
GSM340703	1.43212	-29.2531
GSM340704	-3.01113	-24.866
GSM340705	-0.771312	74.1725
GSM340706	1.80971	-2.82161
GSM340707	-1.11335	-41.6328
GSM340708	6.43857	-21.8844
GSM340709	5.84956	16.7009
GSM340710	2.07311	-13.559
GSM340711	1.97775	-16.9472
GSM340712	4.43564	-29.298
GSM340713	0.254901	-40.5715
GSM340714	-1.54796	18.0803
GSM340715	-0.606701	6.20448
GSM340716	-3.29166	-26.2146
GSM340717	-3.06372	-34.6907
GSM340718	0.506951	66.8445
GSM340719	-1.79698	42.9027
GSM340720	-3.96381	69.7557
GSM340721	3.8106	-25.8386
GSM340722	0.612923	41.2148
GSM340723	4.56395	8.66925
GSM340724	-2.64624	-38.7724
GSM340725	13.4388	28.3914
GSM340726	-2.70252	-34.2391
GSM340727	-3.08219	-3.16521
GSM340728	8.42861	35.0003
GSM340729	3.80847	-25.4807
GSM340730	-1.7586	-38.4832
GSM340731	-0.678468	-11.2496
GSM340732	7.34593	62.1772
GSM340733	-0.6256	82.5771
GSM340734	-1.76911	-51.5732
GSM340735	2.5737	-49.056
GSM340736	1.36005	5.85623
GSM340737	0.0534125	-54.9275
GSM340738	-3.83027	-52.2884
GSM340739	-1.28627	38.7062
GSM340740	-1.93505	-38.09
GSM340741	-5.60873	3.27529
GSM340742	-9.03921	-45.6458
GSM340743	-0.291546	4.5493
GSM340744	-1.24468	-9.96683
GSM340745	7.37161	5.5482
GSM340746	-3.48794	91.4993
GSM340747	2.40919	-23.9327
GSM340748	-1.88576	-52.9219
GSM340749	-2.38118	-4.21914
GSM340750	1.48322	-3.72947
GSM340751	0.216697	-8.53786
GSM340752	1.88232	-15.6988
GSM340753	-4.01153	-33.7584
GSM340754	-3.91608	-53.9982
GSM340755	2.09223	-10.7049
GSM340756	1.99164	-9.10331
GSM340757	6.28276	-1.15626
GSM340758	1.13131	44.5703
GSM340759	-1.97829	61.0835
GSM340760	2.14278	21.7131
GSM340761	3.8832	79.5299
GSM340762	-1.58281	15.223
GSM340763	-0.108196	56.8076
GSM340764	-2.65014	-2.61016
GSM340765	-3.20628	9.01478
GSM340766	7.89801	124.881
GSM340767	-1.77564	-10.2292
GSM340768	3.53038	-7.48397
GSM340769	1.48641	95.8969
GSM340770	6.78343	-24.049
GSM340771	-1.46468	-24.9908
GSM340772	1.47236	-38.9491
GSM340773	3.15064	36.7831
GSM340774	0.55379	-24.5523
GSM340775	2.15558	13.2782
GSM340776	0.195543	-39.1844
GSM340777	2.43455	-39.4275
GSM340778	4.11256	-17.9194
GSM340779	-0.620937	-24.6922
GSM340780	6.53821	-20.7919
GSM340781	2.48594	-37.4855
GSM340782	0.631411	7.03721
GSM340783	1.42784	36.1388
GSM340784	-0.164346	21.0444
GSM340785	-1.64921	-33.8343
GSM340786	4.18644	-35.8664
GSM340787	6.74332	-15.2436
GSM340788	1.44142	-51.9288
GSM340789	3.4837	62.242
GSM340790	-1.25294	-28.221
GSM340791	-0.0788523	-22.2986
GSM340792	2.81608	8.48292

## Sheet: GSE120736
Patient ID	UPR-GS	NFKB-GS
GSM3409497	2.16578	23.1651
GSM3409498	-1.2428	8.14946
GSM3409499	-1.12778	-22.7764
GSM3409500	2.46859	23.2919
GSM3409501	6.02891	4.38504
GSM3409502	-5.86801	3.14131
GSM3409503	5.36625	45.006
GSM3409504	14.4465	3.47673
GSM3409505	-0.953698	-13.3774
GSM3409506	5.19554	-25.9782
GSM3409507	4.84095	23.6443
GSM3409508	0.252556	-10.319
GSM3409509	-4.66763	-4.85223
GSM3409510	0.883086	10.2406
GSM3409511	-4.51025	10.5095
GSM3409512	-7.90618	-44.0725
GSM3409513	-2.83741	-2.92862
GSM3409514	5.07439	-9.29218
GSM3409515	-6.13721	-6.58689
GSM3409516	5.85316	9.62879
GSM3409517	3.75473	133.665
GSM3409518	1.03944	-11.078
GSM3409519	0.672467	-0.366361
GSM3409520	4.68554	-17.066
GSM3409521	7.72779	1.12553
GSM3409522	5.81771	51.3955
GSM3409523	2.04635	-35.6298
GSM3409524	9.66417	53.6358
GSM3409525	3.11863	-34.7001
GSM3409526	-0.962446	6.36799
GSM3409527	2.40001	-25.4225
GSM3409528	1.26014	-6.03455
GSM3409529	2.24555	-20.585
GSM3409530	8.75988	33.0898
GSM3409531	-5.25832	-37.043
GSM3409532	-4.05585	-14.915
GSM3409533	-2.98972	-48.9957
GSM3409534	3.99935	-21.6049
GSM3409535	1.3847	58.7572
GSM3409536	-4.77586	-30.6794
GSM3409537	-2.27546	-19.029
GSM3409538	-5.76792	7.11793
GSM3409539	0.5068	-4.70129
GSM3409540	-5.55385	-32.1263
GSM3409541	1.58231	-10.5104
GSM3409542	1.38668	-20.8064
GSM3409543	-3.49569	-14.8891
GSM3409544	-6.11112	120.049
GSM3409545	4.81367	17.4107
GSM3409546	-1.48916	12.2902
GSM3409547	-6.54263	-0.731633
GSM3409548	2.63235	-28.9136
GSM3409549	-1.27029	2.8353
GSM3409550	1.24851	25.1152
GSM3409551	-0.526238	-1.82244
GSM3409552	0.955544	-17.9571
GSM3409553	-3.97757	-30.2048
GSM3409554	5.06695	-2.42191
GSM3409555	1.52816	-29.7155
GSM3409556	-0.900654	-39.3004
GSM3409557	-2.54443	-42.9682
GSM3409558	8.66743	-28.1054
GSM3409559	1.76398	2.62489
GSM3409560	-5.23551	6.04542
GSM3409561	3.34618	-26.2435
GSM3409562	4.74049	-2.59051
GSM3409563	-3.76555	13.8059
GSM3409564	3.97832	2.88779
GSM3409565	-4.96328	-10.9467
GSM3409566	-6.4764	7.07704
GSM3409567	2.79158	40.6556
GSM3409568	-6.88564	-7.83474
GSM3409569	-1.26542	7.62364
GSM3409570	7.77111	-2.8059
GSM3409571	-2.05459	47.3984
GSM3409572	5.10574	40.3781
GSM3409573	6.13012	51.2334
GSM3409574	-0.27151	-26.2324
GSM3409575	9.64034	15.513
GSM3409576	7.19804	83.6632
GSM3409577	6.8379	62.2283
GSM3409578	1.05089	-44.4473
GSM3409579	8.68643	34.9585
GSM3409580	13.0415	78.3423
GSM3409581	3.91032	19.0203
GSM3409582	3.31222	35.5406
GSM3409583	-1.92714	-7.58411
GSM3409584	-5.58755	-37.0498
GSM3409585	-3.79161	3.74737
GSM3409586	-8.60272	8.07425
GSM3409587	6.84364	1.77192
GSM3409588	-2.70824	-14.3343
GSM3409589	3.18573	47.342
GSM3409590	-5.00675	-20.9288
GSM3409591	-2.7092	28.0652
GSM3409592	-3.56027	-8.82813
GSM3409593	-2.07951	-8.55141
GSM3409594	-4.87047	-34.1962
GSM3409595	-4.73108	25.6068
GSM3409596	3.32842	43.405
GSM3409597	2.5078	0.337828
GSM3409598	-0.709089	-31.131
GSM3409599	-1.60864	13.0636
GSM3409600	-1.92911	-2.71223
GSM3409601	-5.6184	5.0413
GSM3409602	-4.19509	-28.5645
GSM3409603	-4.07284	-34.0271
GSM3409604	7.41893	-27.9968
GSM3409605	7.60838	41.9909
GSM3409606	0.621384	11.2308
GSM3409607	-7.5336	-31.8178
GSM3409608	0.706197	23.0248
GSM3409609	-4.56867	-20.1975
GSM3409610	-1.41208	-17.3686
GSM3409611	-1.69835	5.6052
GSM3409612	-7.19326	-10.5667
GSM3409613	-3.80901	-8.80203
GSM3409614	-4.80886	7.31626
GSM3409615	-3.25761	-48.2086
GSM3409616	-1.91282	-34.1813
GSM3409617	4.78439	-45.4783
GSM3409618	-5.57981	-4.46293
GSM3409619	-3.57861	-20.363
GSM3409620	-0.642742	5.4801
GSM3409621	5.86909	1.2627
GSM3409622	-3.63625	-16.4804
GSM3409623	-2.83691	-0.704941
GSM3409624	-1.50969	43.4494
GSM3409625	1.92913	-2.41247
GSM3409626	-7.09074	-25.7579
GSM3409627	-3.31487	7.31162
GSM3409628	1.78038	8.85398
GSM3409629	-0.297779	-15.1742
GSM3409630	-0.642285	16.5024
GSM3409631	4.89139	-8.74412
GSM3409632	-1.11923	-12.5802
GSM3409633	-1.08681	-25.8012
GSM3409634	-6.52567	-16.505
GSM3409635	0.514533	-30.1281
GSM3409636	-2.29691	7.21723
GSM3409637	-4.63889	26.1052
GSM3409638	-1.19164	-31.3269
GSM3409639	-2.49322	-10.6301
GSM3409640	-3.55033	-44.5043
GSM3409641	-4.23459	9.41274
