# Supplementary material for: An unfolded protein response (UPR)-signature regulated by the NFKB–miR-29b/c axis fosters tumor aggressiveness and poor survival in bladder cancer
Source: Front Mol Biosci. 2025 Feb 14;12:1542650. doi: 10.3389/fmolb.2025.1542650 (PMC11867963; doi:10.3389/fmolb.2025.1542650)
Supplement: Supplementary file 3 [file Table1.xlsx]

## Sheet: Sheet1
CACGTG_MYC_Q2	AATF	ABCA1	ABCA2	ABCB6	ABCC4	ABHD17B	ACACA	ACAN	ACAP3	ACLY	ACTMAP	ACVR2B	ACY1	ADAM10	ADAM12	ADAMTS17	ADAMTS19	ADAMTS3	ADCK1	ADCY3	ADGRB2	ADISSP	ADK	ADNP	ADPRHL1	ADSS2	AEN	AFF2	AFF4	AGMAT	AGO2	AGRP	AIFM3	AK2	AK3	AKAP1	AKAP10	AKAP12	ALDH18A1	ALDH3B1	ALDH6A1	ALDOA	ALG1	ALX4	AMD1	AMDHD2	AMER1	AMMECR1L	AMPD2
Cytokine-cytokine receptor interaction	CCL1	CCL25	CCL19	CCL21	CCL3	CCL3L1	CCL3L3	CCL4	CCL4L2	CCL4L1	CCL17	CCL22	CCL5	CCL8	CCL14	CCL16	CCL15	CCL23	CCL13	CCL7	CCL2	CCL11	CCL24	CCL26	CCL27	CCL28	CCL18	CCL20	CXCL1	CXCL2	CXCL3	CXCL5	CXCL6	CXCL8	PPBP	PF4	PF4V1	CXCL9	CXCL10	CXCL11	CXCL13	CXCL12	CXCL16	CXCL14	CXCL17	XCL1	XCL2	CX3CL1	IL2
G1_S_TRANSITION_OF_MITOTIC_CELL_CYCLE	ACVR1	ACVR1B	BCAT1	CDC7	CDCA5	CDK4	CDKN1A	CDKN1B	CDKN2A	CDKN2C	CDKN2D	CDKN3	CUL1	CUL2	CUL3	CUL4A	CUL5	DBF4	GFI1	GSPT1	INHBA	LATS2	POLE	PPP6C	RCC1	SKP2	SPDYA
GGGNNTTTCC_NFKB_Q6_01	ALG6	ARID1A	BATF	BCL3	BCL6B	BIRC3	BMP2K	BNC2	C1QL1	CALCOCO1	CCDC107	CCDC80	CCL5	CCND2	CCR10	CD70	CD74	CD86	CDC27	CHD6	CNIH2	CNTF	CNTNAP1	CPEB4	CREB1	CSF1R	CSF2RB	CXCR5	CYLD	DCLK1	E2F3	EHD1	ENKD1	ENO3	ENTHD1	ETV1	FAM117A	FGF1	FHL3	FOXS1	FTHL17	FUT7	G3BP1	GATA4	GDPD5	GEM	GPR182	GREM1	HIVEP1
GOBP_G1_TO_G0_TRANSITION	CAPN3	CDK5R1	CYP27B1	ECRG4	EZH2	GATA6	MYBBP1A	PHGDH	RNF112	RPL23	RRP8	SLC39A5	SMPD3	STK11	STRADA	TP53	WDR6	ZBTB17	ZNF503
GOBP_MITOTIC_CELL_CYCLE	AAAS	AATF	ABCB1	ABL1	ABRAXAS1	ABRAXAS2	ACTB	ACTL6A	ACTL6B	ACVR1	ACVR1B	ADAM17	ADAMTS1	AFAP1L2	AIF1	AKAP8	AKAP8L	AKT1	AMBRA1	ANAPC1	ANAPC10	ANAPC11	ANAPC13	ANAPC15	ANAPC16	ANAPC2	ANAPC4	ANAPC5	ANAPC7	ANGEL2	ANK3	ANKFN1	ANKLE2	ANKRD17	ANKRD53	ANLN	ANXA1	APC	APP	APPL1	APPL2	ARF1	ARHGEF10	ARID1A	ARID1B	ARID2	ARL3	ARPP19	ASAH2
GOBP_MITOTIC_CELL_CYCLE	AAAS	AATF	ABCB1	ABL1	ABRAXAS1	ABRAXAS2	ACTB	ACTL6A	ACTL6B	ACVR1	ACVR1B	ADAM17	ADAMTS1	AFAP1L2	AIF1	AKAP8	AKAP8L	AKT1	AMBRA1	ANAPC1	ANAPC10	ANAPC11	ANAPC13	ANAPC15	ANAPC16	ANAPC2	ANAPC4	ANAPC5	ANAPC7	ANGEL2	ANK3	ANKFN1	ANKLE2	ANKRD17	ANKRD53	ANLN	ANXA1	APC	APP	APPL1	APPL2	ARF1	ARHGEF10	ARID1A	ARID1B	ARID2	ARL3	ARPP19	ASAH2
GOBP_POSITIVE_REGULATION_OF_TRANSLATION_IN_RESPONSE_TO_ENDOPLASMIC_RETICULUM_STRESS	DDX3X	DNAJC3	EIF4G1	NCK1	NCK2
GOBP_POST_TRANSLATIONAL_PROTEIN_TARGETING_TO_ENDOPLASMIC_RETICULUM_MEMBRANE	BAG6	CHMP4A	CHMP4B	GET3	GET4	GLP1R	HSPA5	SEC61A1	SEC61A2	SEC61B	SEC61G	SEC62	SEC63	SGTA	SGTB	UBL4A
GOBP_PROTEIN_FOLDING_IN_ENDOPLASMIC_RETICULUM	CALR	CANX	DNAJC10	DNAJC3	ERO1A	ERO1B	HSP90B1	HSPA5	P4HB	PDIA2	PDIA3	VAPA
GOCC_ENDOPLASMIC_RETICULUM_CHAPERONE_COMPLEX	DNAJB11	DNAJC10	HSP90B1	HSPA5	HYOU1	MZB1	P4HB	PDIA6	PPIB	SDF2L1	UGT1A1
GOCC_ENDOPLASMIC_RETICULUM_LUMEN	ACE2	ADAM10	ADAM17	ADAMTS13	ADAMTS5	ADAMTS7	ADAMTSL1	ADAMTSL4	AFP	AHSG	ALB	AMBN	AMELX	AMTN	ANO8	APLP2	APOA1	APOA2	APOA4	APOA5	APOB	APOE	APOL1	APP	ARSA	ARSB	ARSD	ARSF	ARSG	ARSH	ARSI	ARSJ	ARSK	ARSL	B2M	BACE1	BCHE	BDNF	BGLAP	BMP15	BMP4	BPIFB2	C3	C4A	CALR	CALR3	CALU	CANX	CASQ1
GOCC_ENDOPLASMIC_RETICULUM_PROTEIN_CONTAINING_COMPLEX	ALG14	AMFR	ARL6IP1	B2M	CALR	CAMLG	DAD1	DDOST	DERL1	DERL2	DERL3	DNAJB11	DNAJC10	DPM2	ELOVL6	EMC1	EMC10	EMC2	EMC3	EMC4	EMC6	EMC7	EMC8	EMC9	ERN1	ERN2	EXT2	FAF1	FAF2	FAM8A1	FKBP1A	GANAB	GET1	GET3	GPAA1	HLA-A	HM13	HSD17B12	HSP90B1	HSPA5	HYOU1	INSIG1	INSIG2	KRTCAP2	MAGT1	MAP3K5	MARCHF6	MLEC	MMGT1
HALLMARK_COMPLEMENT	ACTN2	ADAM9	ADRA2B	AKAP10	ANG	ANXA5	APOA4	APOBEC3F	APOBEC3G	APOC1	ATOX1	BRPF3	C1QA	C1QC	C1R	C1S	C2	C3	C4BPB	C9	CA2	CALM1	CALM3	CASP1	CASP10	CASP3	CASP4	CASP5	CASP7	CASP9	CBLB	CCL5	CD36	CD40LG	CD46	CD55	CD59	CDA	CDH13	CDK5R1	CEBPB	CFB	CFH	CLU	COL4A2	CP	CPM	CR1	CR2
HALLMARK_E2F_TARGETS	AK2	ANP32E	ASF1A	ASF1B	ATAD2	AURKA	AURKB	BARD1	BIRC5	BRCA1	BRCA2	BRMS1L	BUB1B	CBX5	CCNB2	CCNE1	CCP110	CDC20	CDC25A	CDC25B	CDCA3	CDCA8	CDK1	CDK4	CDKN1A	CDKN1B	CDKN2A	CDKN2C	CDKN3	CENPE	CENPM	CHEK1	CHEK2	CIT	CKS1B	CKS2	CSE1L	CTCF	CTPS	DCK	DCLRE1B	DCTPP1	DDX39A	DEK	DEPDC1	DIAPH3	DLGAP5	DNMT1	DONSON
HALLMARK_EPITHELIAL_MESENCHYMAL_TRANSITION	ABI3BP	ACTA2	ADAM12	ANPEP	APLP1	AREG	BASP1	BDNF	BGN	BMP1	CADM1	CALD1	CALU	CAP2	CAPG	CD44	CD59	CDH11	CDH2	CDH6	COL11A1	COL12A1	COL16A1	COL1A1	COL1A2	COL3A1	COL4A1	COL4A2	COL5A1	COL5A2	COL5A3	COL6A2	COL6A3	COL7A1	COL8A2	COMP	COPA	CRLF1	CTGF	CTHRC1	CXCL1	CXCL12	CXCL6	CYR61	DAB2	DCN	DKK1	DPYSL3	DST
HALLMARK_G2M_CHECKPOINT	ABL1	AMD1	ARID4A	ATF5	ATRX	AURKA	AURKB	BARD1	BCL3	BIRC5	BRCA2	BUB1	BUB3	CASC5	CASP8AP2	CBX1	CCNA2	CCNB2	CCND1	CCNF	CCNT1	CDC20	CDC25A	CDC25B	CDC27	CDC45	CDC6	CDC7	CDK1	CDK4	CDKN1B	CDKN2C	CDKN3	CENPA	CENPE	CENPF	CHAF1A	CHEK1	CHMP1A	CKS1B	CKS2	CTCF	CUL1	CUL3	CUL4A	CUL5	DBF4	DDX39A	DKC1
HALLMARK_GLYCOLYSIS	ABCB6	AC010618.1	AC074143.1	ADORA2B	AGL	AGRN	AK3	AK4	AKR1A1	ALDH7A1	ALDH9A1	ALDOA	ALDOB	ALG1	ANG	ANGPTL4	ANKZF1	ARPP19	ARTN	AURKA	B3GALT6	B3GAT1	B3GAT3	B3GNT3	B4GALT1	B4GALT2	B4GALT4	B4GALT7	BIK	BPNT1	CACNA1H	CAPN5	CASP6	CD44	CDK1	CENPA	CHPF	CHPF2	CHST1	CHST12	CHST2	CHST4	CHST6	CITED2	CLDN3	CLDN9	CLN6	COG2	COL5A1
HALLMARK_IL2_STAT5_SIGNALING	ABCB1	ADAM19	AGER	AHCY	AHNAK	AHR	AKAP2	ALCAM	AMACR	ANXA4	APLP1	ARL4A	BATF	BATF3	BCL2	BCL2L1	BHLHE40	BMP2	BMPR2	CA2	CAPG	CAPN3	CASP3	CCDC164	CCND2	CCND3	CCNE1	CCR4	CD44	CD48	CD79B	CD81	CD83	CD86	CDC42SE2	CDC6	CDCP1	CDKN1C	CISH	CKAP4	COCH	COL6A1	CSF1	CSF2	CST7	CTLA4	CTSZ	CXCL10	CYFIP1
HALLMARK_IL6_JAK_STAT3_SIGNALING	A2M	ACVR1B	ACVRL1	BAK1	CBL	CCL7	CCR1	CD14	CD36	CD38	CD44	CD9	CNTFR	CRLF2	CSF1	CSF2	CSF2RA	CSF2RB	CSF3R	CXCL1	CXCL10	CXCL11	CXCL13	CXCL3	CXCL9	DNTT	EBI3	FAS	GRB2	HAX1	HMOX1	IFNAR1	IFNGR1	IFNGR2	IL10RB	IL12RB1	IL13RA1	IL15RA	IL17RA	IL17RB	IL18R1	IL1B	IL1R1	IL1R2	IL2RA	IL2RG	IL3RA	IL4R	IL6
HALLMARK_INFLAMMATORY_RESPONSE	ABCA1	ABI1	ACVR1B	ACVR2A	ADM	ADORA2B	ADRM1	AHR	APLNR	AQP9	ATP2A2	ATP2B1	ATP2C1	AXL	BDKRB1	BEST1	BST2	BTG2	C3AR1	C5AR1	CALCRL	CCL17	CCL2	CCL20	CCL22	CCL24	CCL5	CCL7	CCR7	CCRL2	CD14	CD40	CD48	CD55	CD69	CD70	CD82	CDKN1A	CHST2	CLEC5A	CMKLR1	CSF1	CSF3	CSF3R	CX3CL1	CXCL10	CXCL11	CXCL6	CXCL9
HALLMARK_INTERFERON_ALPHA_RESPONSE	ADAR	B2M	BATF2	BST2	C1S	CASP1	CASP8	CCRL2	CD47	CD74	CMPK2	CNP	CSF1	CXCL10	CXCL11	DDX60	DHX58	EIF2AK2	ELF1	EPSTI1	FAM125A	FAM46A	FTSJD2	GBP2	GBP4	GMPR	HERC6	HLA-C	IFI27	IFI30	IFI35	IFI44	IFI44L	IFIH1	IFIT2	IFIT3	IFITM1	IFITM2	IFITM3	IL15	IL4R	IL7	IRF1	IRF2	IRF7	IRF9	ISG15	ISG20	LAMP3
HALLMARK_INTERFERON_GAMMA_RESPONSE	ADAR	APOL6	ARID5B	ARL4A	AUTS2	B2M	BANK1	BATF2	BPGM	BST2	BTG1	C1R	C1S	CASP1	CASP3	CASP4	CASP7	CASP8	CCL2	CCL5	CCL7	CD274	CD38	CD40	CD69	CD74	CD86	CDKN1A	CFB	CFH	CIITA	CMKLR1	CMPK2	CSF2RB	CXCL10	CXCL11	CXCL9	DDX58	DDX60	DHX58	EIF2AK2	EIF4E3	EPSTI1	FAS	FCGR1A	FGL2	FPR1	FTSJD2	GBP4
HALLMARK_MITOTIC_SPINDLE	ABI1	ABL1	ABR	ACTN4	AKAP13	ALMS1	ALS2	ANLN	APC	ARAP3	ARF6	ARFGEF1	ARFIP2	ARHGAP10	ARHGAP27	ARHGAP29	ARHGAP4	ARHGAP5	ARHGDIA	ARHGEF11	ARHGEF12	ARHGEF2	ARHGEF3	ARHGEF7	ARL8A	ATG4B	AURKA	AZI1	BCAR1	BCL2L11	BCR	BIN1	BIRC5	BRCA2	BUB1	CAPZB	CCDC88A	CCNB2	CD2AP	CDC27	CDC42	CDC42BPA	CDC42EP1	CDC42EP2	CDC42EP4	CDK1	CDK5RAP2	CENPE	CENPF
HALLMARK_TNFA_SIGNALING_VIA_NFKB	ABCA1	AREG	ATF3	ATP2B1	B4GALT1	B4GALT5	BCL2A1	BCL3	BCL6	BHLHE40	BIRC2	BIRC3	BMP2	BTG1	BTG2	BTG3	CCL2	CCL20	CCL4	CCL5	CCND1	CCNL1	CCRL2	CD44	CD69	CD80	CD83	CDKN1A	CEBPB	CEBPD	CFLAR	CLCF1	CSF1	CSF2	CXCL1	CXCL10	CXCL11	CXCL2	CXCL3	CXCL6	CXCR7	CYR61	DDX58	DENND5A	DNAJB4	DRAM1	DUSP1	DUSP2	DUSP4
HALLMARK_UNFOLDED_PROTEIN_RESPONSE	ALDH18A1	ARFGAP1	ASNS	ATF3	ATF4	ATF6	ATP6V0D1	BAG3	BANF1	CALR	CCL2	CEBPB	CEBPG	CHAC1	CKS1B	CNOT2	CNOT4	CNOT6	CXXC1	DCP1A	DCP2	DCTN1	DDIT4	DDX10	DKC1	DNAJA4	DNAJB9	DNAJC3	EDC4	EDEM1	EEF2	EIF2AK3	EIF2S1	EIF4A1	EIF4A2	EIF4A3	EIF4E	EIF4EBP1	EIF4G1	ERN1	ERO1L	EXOC2	EXOSC1	EXOSC10	EXOSC2	EXOSC4	EXOSC5	EXOSC9	FKBP14
KEGG_CELL_CYCLE	ABL1	ANAPC1	ANAPC10	ANAPC11	ANAPC13	ANAPC2	ANAPC4	ANAPC5	ANAPC7	ATM	ATR	BUB1	BUB1B	BUB3	CCNA1	CCNA2	CCNB1	CCNB2	CCNB3	CCND1	CCND2	CCND3	CCNE1	CCNE2	CCNH	CDC14A	CDC14B	CDC16	CDC20	CDC23	CDC25A	CDC25B	CDC25C	CDC26	CDC27	CDC45	CDC6	CDC7	CDK1	CDK2	CDK4	CDK6	CDK7	CDKN1A	CDKN1B	CDKN1C	CDKN2A	CDKN2B	CDKN2C
LINDGREN_BLADDER_CANCER_CLUSTER_2B	A2M	ABI3BP	ACTA2	ACTG2	ADAM19	ADAMTS9	ADGRE5	ADGRF5	ADORA2A	AEBP1	AFF1	AIF1	AKAP12	AKAP14	ALDH2	ALOX5AP	AMOTL2	ANGPTL2	ANPEP	ANXA6	AOC3	AP1S2	APLNR	AQP1	ARHGAP15	ARHGAP30	ARL4C	ARPC2	ATP1A2	AURKB	B3GNT2	BCL2A1	BIRC3	BMP2K	BMP5	BRPF1	C1orf54	C1R	C1S	C3AR1	C4A	CALM1	CAV1	CAVIN1	CCDC80	CCL13	CCL15	CCL2	CCN1
LINDGREN_BLADDER_CANCER_CLUSTER_3_DN	AARSD1	ABCC4	ABCC5	ABCD4	ABCG1	ABLIM1	ADGRG6	ADRM1	AGFG1	AGR2	AHNAK	AJUBA	AKAP13	AP1G2	ARHGAP1	ARHGEF40	ARIH1	ARSD	ASB1	ATF4	ATXN1	ATXN7L1	BBS1	BMP7	BMS1	BTF3	CASP1	CASP4	CBR4	CCND1	CD44	CD81	CDC27	CDIP1	CDK7	CERT1	CFHR1	CFLAR	CHCHD5	CHD9	CLK3	CNN2	COL27A1	COL4A5	COL4A6	COL7A1	CPT1B	CTSH	CUL4B
LINDGREN_BLADDER_CANCER_CLUSTER_3_UP	ACADM	ACOT2	ACOX1	ACSL1	ACSL4	ADAM17	AFDN	AK2	AKAP12	AKR1B10	AKR7A2	ALAS1	ALAS2	ALDH9A1	ANKRD27	ANXA4	AOC1	AP1S2	APOBEC3B	ARHGEF26	ARRB2	ASS1	ATAD2	ATG5	ATP6V1C1	AURKA	BCAR3	BCL2L1	BIRC5	BLTP3B	BLVRB	BRCA1	BRIX1	BTG3	BUB1	C12orf75	C5orf22	CCNB1	CCNB2	CCNE1	CCSAP	CDC25A	CDC45	CDC6	CDC7	CDCA8	CDK1	CDK2	CDKN2C
MYC_Q2	ACAP3	ADK	ADSS2	AGMAT	AK2	AK3	ALDH18A1	ALDH3B1	ALX4	AMPD2	AP3M1	APOA5	ARHGAP20	ARL3	ATAD3A	ATAD3B	ATF7IP	ATP5PB	ATP6V0B	ATXN7L2	B3GALT2	B3GALT6	B4GALT2	BATF2	BATF3	BCL9L	BHLHE41	C2CD2L	CA14	CACUL1	CBX5	CCDC6	CCER1	CDC14A	CFAP57	CFL1	CGN	CHD4	CHRM1	CIART	CNNM1	CNST	COL2A1	COMMD3	COPS7A	CSDE1	CTBP2	CTSF	DCHS1
NFKAPPAB65_01	AAMDC	ABI3	ACAN	ACTN3	AKT1S1	ALG6	AMOTL1	APPL1	ARHGEF2	ASCL3	ASH1L	ATP1B1	BAZ2B	BCL3	BCL6B	BDNF	BIRC3	BLCAP	BMF	BMP2K	C1QL1	CACNG3	CALCOCO1	CASKIN2	CCDC107	CCL5	CCM2L	CD40	CD69	CD70	CD86	CDC42SE1	CDK6	CHD4	CHD6	CLCN1	CLCN2	CLDN5	CLOCK	COL11A2	COL16A1	COQ8B	CREB1	CSF1R	CSF2RB	CTDSP1	CTDSPL2	CUEDC1	CXCL10
REACTOME_G2_M_CHECKPOINTS	ATM	ATR	ATRIP	CCNB1	CCNB2	CDC25A	CDC25C	CDC45	CDC6	CDC7	CDK1	CDK2	CHEK1	CHEK2	DBF4	HUS1	LOC645084	LOC648152	LOC651610	LOC651921	MCM10	MCM2	MCM3	MCM4	MCM5	MCM6	MCM7	MCM8	ORC1	ORC2	ORC3	ORC4	ORC5	ORC6	RAD1	RAD17	RAD9A	RFC2	RFC3	RFC4	RFC5	RPA1	RPA2	RPA3	WEE1
REACTOME_MITOTIC_G1_PHASE_AND_G1_S_TRANSITION	ABL1	AKT1	AKT2	AKT3	CABLES1	CCNA1	CCNA2	CCNB1	CCND1	CCND2	CCND3	CCNE1	CCNE2	CCNH	CDC25A	CDC45	CDC6	CDC7	CDK1	CDK2	CDK4	CDK6	CDK7	CDKN1A	CDKN1B	CDKN1C	CDKN2A	CDKN2B	CDKN2C	CDKN2D	CDT1	CKS1B	CUL1	DBF4	DHFR	DYRK1A	E2F1	E2F2	E2F3	E2F4	E2F5	E2F6	FBXO5	GMNN	HDAC1	JAK2	LIN37	LIN52	LIN54
WP_G1_TO_S_CELL_CYCLE_CONTROL	ATF6B	ATM	CCNA1	CCNB1	CCND1	CCND2	CCND3	CCNE1	CCNE2	CCNG2	CCNH	CDC25A	CDC45	CDK1	CDK2	CDK4	CDK6	CDK7	CDKN1A	CDKN1B	CDKN1C	CDKN2A	CDKN2B	CDKN2C	CDKN2D	CREB1	CREB3	CREB3L1	CREB3L3	CREB3L4	E2F1	E2F2	E2F3	GADD45A	MCM2	MCM3	MCM4	MCM5	MCM6	MCM7	MDM2	MNAT1	MYC	MYT1	ORC1	ORC2	ORC3	ORC4	ORC5
[truncated: 1,008 more columns]
